# Supplementary material for: Short- and Long-Read Sequencing Reveals the Presence and Evolution of an IncF Plasmid Harboring blaCTX-M-15 and blaCTX-M-27 Genes in Escherichia coli ST131
Source: Microbiol Spectr. 2023 Jul 19;11(4):e00356-23. doi: 10.1128/spectrum.00356-23 (PMC10433869; doi:10.1128/spectrum.00356-23)
Supplement: Supplemental file 3 — Supplemental material. Download spectrum.00356-23-s0003.xlsx, XLSX file, 6.0 MB [file spectrum.00356-23-s0003.xlsx]

## Sheet: Sheet1
Table S4: Acessory gene correlation matrix
AAAARR01	AAAFLA01	AARNTV01	AAROBH01	AARQHM01	AARQKJ01	AARWQJ01	AASDTB01	AASDTG01	AASDTH01	AASDTP01	AASDTR01	AASDTX01	AASEFY01	AASIDF01	AASIDF02	AASIFX01	AASIIY01	AASIJA01	AASIJE01	AASIRT01	AASISC01	AASITL01	AASITM01	AASIUY01	AASIWG01	AASIWJ01	AASIWK01	AASIWN01	AASIWO01	AASJAO01	AASJAO02	AASJRB01	AASJUQ01	AASLMY01	AASLQZ01	AASMSC01	AASMSE01	AASMSJ01	AASMSK01	AASNKQ01	AASNKS01	AASNKW01	AASNKX01	AASNYK01	AASPOP01	AASPOQ01	AASPOR01	AASPOV01	AASPOZ01
AAAARR01	1
AAAFLA01	0.839797	1
AARNTV01	0.84534	0.859314	1
AAROBH01	0.79006	0.790509	0.789585	1
AARQHM01	0.773593	0.759331	0.757311	0.844199	1
AARQKJ01	0.817902	0.82475	0.830617	0.826847	0.79367	1
AARWQJ01	0.850799	0.886841	0.872928	0.797228	0.779154	0.842958	1
AASDTB01	0.876775	0.899596	0.89604	0.826213	0.78625	0.859641	0.91233	1
AASDTG01	0.770246	0.79836	0.770952	0.862832	0.856717	0.807704	0.783994	0.805315	1
AASDTH01	0.763614	0.796599	0.769162	0.854809	0.849105	0.7987	0.780734	0.799165	0.936806	1
AASDTP01	0.770731	0.790587	0.780315	0.851945	0.853019	0.789383	0.791956	0.807822	0.874405	0.855344	1
AASDTR01	0.842901	0.870569	0.840024	0.796704	0.764911	0.812885	0.855919	0.882501	0.801997	0.797749	0.765346	1
AASDTX01	0.884128	0.849343	0.843259	0.775962	0.762026	0.807048	0.854848	0.880598	0.763849	0.766732	0.773069	0.840659	1
AASEFY01	0.759776	0.768064	0.770392	0.758781	0.730411	0.807586	0.778111	0.799877	0.745746	0.762426	0.760092	0.76049	0.77439	1
AASIDF01	0.759261	0.785626	0.769725	0.73917	0.715375	0.775476	0.77977	0.791045	0.748618	0.743645	0.72696	0.773071	0.761544	0.740656	1
AASIDF02	0.768067	0.80311	0.775638	0.756785	0.730246	0.785424	0.785105	0.802677	0.761094	0.755731	0.738734	0.781402	0.766993	0.74496	0.96158	1
AASIFX01	0.83949	0.833576	0.85772	0.792252	0.746364	0.825488	0.856812	0.875983	0.774708	0.762956	0.769327	0.856016	0.840332	0.764994	0.776886	0.774919	1
AASIIY01	0.795303	0.794986	0.794365	0.77951	0.755383	0.815742	0.813219	0.832595	0.763563	0.755876	0.766799	0.78032	0.799258	0.768001	0.830053	0.828261	0.808948	1
AASIJA01	0.753568	0.760685	0.762714	0.761538	0.725541	0.785238	0.776511	0.788146	0.729385	0.723629	0.7353	0.760452	0.754552	0.739235	0.845276	0.845683	0.779459	0.822871	1
AASIJE01	0.874843	0.87185	0.884734	0.808845	0.777853	0.849336	0.896925	0.915778	0.800664	0.794142	0.801018	0.880372	0.872714	0.785403	0.794304	0.791937	0.893149	0.831818	0.796817	1
AASIRT01	0.787823	0.786123	0.78393	0.770614	0.741954	0.806283	0.803713	0.826338	0.752835	0.747254	0.752176	0.771651	0.788587	0.754362	0.814306	0.812631	0.795692	0.938564	0.800804	0.81936	1
AASISC01	0.75685	0.760604	0.753912	0.758534	0.723675	0.781152	0.769189	0.789678	0.72883	0.728962	0.733148	0.756204	0.748465	0.736811	0.768729	0.778451	0.771037	0.810463	0.828853	0.784828	0.800636	1
AASITL01	0.805505	0.825307	0.81413	0.758129	0.728796	0.792919	0.851386	0.852264	0.754386	0.755532	0.761127	0.804395	0.81231	0.772041	0.743226	0.746805	0.845682	0.775374	0.736592	0.849433	0.766454	0.739667	1
AASITM01	0.886024	0.826888	0.827393	0.772134	0.755271	0.78916	0.832754	0.847644	0.754852	0.766178	0.775451	0.823792	0.876705	0.775468	0.737008	0.743619	0.831163	0.77398	0.732859	0.863821	0.76483	0.734899	0.817308	1
AASIUY01	0.757476	0.788674	0.760386	0.756017	0.720684	0.778878	0.773896	0.786576	0.757717	0.745926	0.740656	0.783776	0.756647	0.738066	0.816569	0.816104	0.782974	0.825937	0.850964	0.794415	0.805126	0.818757	0.741634	0.737398	1
AASIWG01	0.872367	0.861518	0.875213	0.796438	0.768701	0.848397	0.883352	0.903505	0.787589	0.781085	0.780861	0.86938	0.872172	0.790482	0.789785	0.786743	0.886679	0.823314	0.784973	0.917218	0.809739	0.781152	0.844449	0.85854	0.783366	1
AASIWJ01	0.877959	0.856514	0.867298	0.803795	0.775087	0.841686	0.879634	0.892679	0.79488	0.789987	0.795049	0.872079	0.867117	0.789885	0.785033	0.784731	0.879947	0.818023	0.783454	0.906972	0.804845	0.782551	0.845085	0.858442	0.781334	0.914638	1
AASIWK01	0.84308	0.860498	0.849971	0.809637	0.783081	0.842196	0.882314	0.891784	0.803264	0.802294	0.805897	0.845436	0.848685	0.798132	0.775367	0.781047	0.847919	0.808544	0.771261	0.88868	0.808854	0.772764	0.853824	0.84129	0.768382	0.879154	0.874994	1
AASIWN01	0.84795	0.826931	0.845679	0.774477	0.761358	0.828018	0.847111	0.860669	0.757895	0.755393	0.758873	0.829859	0.833168	0.77184	0.767511	0.762671	0.846289	0.802277	0.765605	0.869512	0.786575	0.755341	0.804264	0.828052	0.759866	0.892021	0.873257	0.853504	1
AASIWO01	0.925977	0.81975	0.828649	0.774994	0.755527	0.796694	0.837955	0.860241	0.758852	0.753307	0.759013	0.832788	0.880677	0.757447	0.755881	0.756979	0.84504	0.793467	0.74672	0.871721	0.784097	0.750489	0.81201	0.917614	0.750075	0.871209	0.868102	0.845337	0.842444	1
AASJAO01	0.798133	0.799963	0.796554	0.786594	0.76354	0.813929	0.81235	0.829183	0.770685	0.764899	0.775831	0.784966	0.79372	0.777236	0.816034	0.825553	0.805726	0.874893	0.86234	0.830859	0.857375	0.849935	0.776348	0.776546	0.862712	0.819995	0.821383	0.812305	0.794385	0.795888	1
AASJAO02	0.79291	0.804568	0.798956	0.783123	0.759538	0.807788	0.815349	0.823478	0.765089	0.760349	0.779394	0.777651	0.798268	0.770175	0.812781	0.825499	0.798928	0.867631	0.854147	0.82514	0.852693	0.844465	0.768907	0.77701	0.854819	0.814133	0.812438	0.805032	0.78753	0.787745	0.979342	1
AASJRB01	0.826005	0.850368	0.841589	0.7982	0.766046	0.815834	0.876338	0.869993	0.779581	0.786871	0.785552	0.847994	0.847518	0.781695	0.747107	0.752809	0.848448	0.781256	0.760681	0.864204	0.772782	0.763461	0.838971	0.836611	0.759912	0.857605	0.86231	0.887861	0.825553	0.826667	0.784765	0.788236	1
AASJUQ01	0.780254	0.785379	0.788531	0.78403	0.749757	0.807474	0.799604	0.811749	0.756117	0.749714	0.7611	0.779905	0.779662	0.759916	0.817083	0.819616	0.801665	0.849144	0.898662	0.822257	0.828762	0.861119	0.760252	0.754835	0.881299	0.809367	0.805905	0.798345	0.787224	0.770878	0.890272	0.882462	0.786186	1
AASLMY01	0.823477	0.837073	0.830364	0.749032	0.732788	0.795478	0.820131	0.836837	0.76017	0.751488	0.740378	0.827646	0.82023	0.730758	0.754952	0.760326	0.810698	0.763737	0.734204	0.834386	0.756759	0.723147	0.775869	0.81221	0.760385	0.830946	0.818135	0.806116	0.81668	0.80871	0.763743	0.765	0.794656	0.759159	1
AASLQZ01	0.842371	0.870261	0.858969	0.800893	0.765223	0.830236	0.883775	0.901472	0.793576	0.790644	0.804298	0.855948	0.863333	0.789195	0.771672	0.77918	0.861899	0.807451	0.767304	0.899786	0.796811	0.764042	0.849643	0.848318	0.769192	0.884044	0.878317	0.879041	0.842709	0.85248	0.808762	0.812277	0.875599	0.790512	0.809595	1
AASMSC01	0.854838	0.83818	0.843455	0.785219	0.76133	0.83585	0.863918	0.875388	0.789233	0.770021	0.780748	0.863161	0.842161	0.778208	0.772038	0.770136	0.873005	0.805665	0.766069	0.885343	0.791992	0.765428	0.829506	0.827161	0.773566	0.892135	0.908456	0.865059	0.864802	0.844891	0.801934	0.79536	0.839573	0.789828	0.809939	0.860587	1
AASMSE01	0.76545	0.769967	0.769577	0.842284	0.844171	0.771754	0.780277	0.789333	0.850135	0.840428	0.92112	0.749447	0.761867	0.731598	0.713246	0.722453	0.753637	0.75424	0.722784	0.791762	0.737356	0.723069	0.74166	0.783102	0.721947	0.773118	0.786654	0.800152	0.754225	0.771094	0.765937	0.766952	0.776402	0.751329	0.727367	0.795006	0.764931	1
AASMSJ01	0.919013	0.820244	0.818405	0.771528	0.752653	0.795723	0.829716	0.853497	0.752812	0.750439	0.755082	0.828251	0.875697	0.746648	0.739007	0.747114	0.834074	0.778865	0.733791	0.862789	0.773569	0.73653	0.795176	0.895173	0.735618	0.86523	0.860295	0.835267	0.83582	0.932805	0.78082	0.775388	0.815703	0.756104	0.807787	0.8471	0.832607	0.749875	1
AASMSK01	0.772348	0.783195	0.777333	0.859371	0.869467	0.797883	0.793124	0.807006	0.875236	0.867058	0.910325	0.773323	0.776036	0.755241	0.722791	0.734251	0.772788	0.763311	0.733254	0.803032	0.750898	0.735959	0.7498	0.769224	0.732129	0.78884	0.797535	0.80174	0.765652	0.761428	0.774568	0.778684	0.788243	0.760387	0.739074	0.805358	0.779639	0.898812	0.75855	1
AASNKQ01	0.838694	0.868311	0.853521	0.784986	0.756511	0.82565	0.894426	0.886698	0.771495	0.778547	0.786924	0.838402	0.85513	0.790279	0.78415	0.78065	0.846162	0.814706	0.776591	0.887968	0.807369	0.767102	0.861383	0.842167	0.776935	0.87764	0.87084	0.878764	0.832029	0.832612	0.809591	0.812314	0.873139	0.799404	0.806687	0.879152	0.850778	0.771393	0.821993	0.78254	1
AASNKS01	0.849195	0.855155	0.851105	0.783235	0.754785	0.835544	0.873328	0.887142	0.770658	0.769922	0.774744	0.853021	0.852414	0.777405	0.775499	0.771694	0.868427	0.813318	0.770923	0.900278	0.798325	0.770831	0.825912	0.838143	0.770422	0.909832	0.905586	0.858996	0.884758	0.846387	0.806175	0.801679	0.852372	0.794477	0.807461	0.871226	0.880382	0.76514	0.841033	0.780012	0.86566	1
AASNKW01	0.786894	0.791027	0.789589	0.786189	0.751604	0.81423	0.807542	0.823316	0.756879	0.758108	0.764628	0.790171	0.792173	0.772433	0.818161	0.816179	0.813573	0.85869	0.863805	0.825003	0.832259	0.876342	0.773054	0.770318	0.856113	0.829116	0.818403	0.807831	0.802393	0.784072	0.868368	0.864152	0.79742	0.901018	0.761755	0.801865	0.800996	0.750711	0.770289	0.763355	0.815625	0.809632	1
AASNKX01	0.785529	0.791707	0.785886	0.736049	0.715245	0.769251	0.797675	0.821831	0.717288	0.736717	0.726947	0.783377	0.796208	0.797934	0.711611	0.717579	0.793302	0.745679	0.708216	0.819879	0.734066	0.719527	0.790667	0.803291	0.709034	0.832535	0.833495	0.791623	0.808929	0.781438	0.747691	0.743379	0.793638	0.729045	0.745974	0.80288	0.800551	0.714123	0.773961	0.72692	0.818544	0.876804	0.751479	1
AASNYK01	0.856942	0.924365	0.877261	0.805921	0.775936	0.84569	0.909336	0.916183	0.791947	0.789336	0.804313	0.859324	0.862608	0.787835	0.776895	0.787555	0.848781	0.80915	0.775223	0.890772	0.794846	0.775953	0.841128	0.83626	0.772342	0.880316	0.876867	0.881736	0.840115	0.840063	0.815778	0.819896	0.869819	0.79884	0.81407	0.887832	0.854765	0.790048	0.834998	0.804326	0.883577	0.871666	0.805946	0.800237	1
AASPOP01	0.854861	0.897385	0.872671	0.811969	0.785113	0.845793	0.904759	0.912434	0.805089	0.798618	0.820453	0.864343	0.867049	0.793775	0.781836	0.787657	0.862019	0.813057	0.787919	0.915164	0.802815	0.779461	0.858146	0.847811	0.785816	0.897172	0.887656	0.903867	0.847362	0.84733	0.8309	0.834206	0.885166	0.811513	0.824349	0.906403	0.86726	0.809091	0.849984	0.821006	0.894985	0.88131	0.811484	0.802632	0.922287	1
AASPOQ01	0.844612	0.871967	0.855369	0.79946	0.77418	0.828089	0.883912	0.891998	0.796111	0.788404	0.809989	0.853885	0.847818	0.781552	0.770439	0.771655	0.847519	0.799748	0.765361	0.886745	0.788137	0.764478	0.837854	0.832818	0.7646	0.868556	0.878691	0.900921	0.85919	0.841807	0.804296	0.806148	0.887835	0.790694	0.820587	0.889097	0.853005	0.803097	0.828916	0.806915	0.87059	0.863288	0.797959	0.788372	0.899636	0.916622	1
AASPOR01	0.865458	0.890855	0.869446	0.814058	0.784422	0.847802	0.913741	0.920055	0.806025	0.802622	0.806541	0.870535	0.873867	0.802229	0.793629	0.796933	0.875753	0.826984	0.784786	0.915505	0.817858	0.787951	0.882089	0.857932	0.785928	0.904637	0.902622	0.913561	0.863371	0.865885	0.828207	0.823901	0.892825	0.809421	0.819126	0.91744	0.879461	0.798912	0.854578	0.807134	0.916577	0.895671	0.821555	0.819203	0.911752	0.931241	0.911182	1
AASPOV01	0.849912	0.866114	0.8605	0.807792	0.762722	0.835398	0.893735	0.896402	0.783409	0.777214	0.785221	0.867694	0.850751	0.777922	0.785305	0.779923	0.888859	0.821146	0.798197	0.904033	0.811016	0.791728	0.864354	0.831817	0.796801	0.891608	0.887868	0.896085	0.854203	0.845491	0.812412	0.808497	0.888093	0.82207	0.816234	0.887499	0.868027	0.777163	0.838839	0.784677	0.89381	0.876195	0.831239	0.793959	0.887709	0.906509	0.885918	0.927602	1
AASPOZ01	0.903115	0.833845	0.835154	0.784573	0.760914	0.80206	0.84983	0.877753	0.768067	0.760286	0.774375	0.839786	0.870342	0.761245	0.761586	0.764933	0.857322	0.797417	0.756115	0.890177	0.784696	0.755235	0.821302	0.91806	0.758475	0.882669	0.869921	0.858642	0.845555	0.932918	0.799138	0.791993	0.838731	0.777256	0.815524	0.864801	0.849862	0.787103	0.90298	0.773564	0.846315	0.861032	0.790317	0.791906	0.849272	0.865798	0.848734	0.875338	0.860386
AASPPB01	0.934018	0.834321	0.833793	0.781486	0.759827	0.805743	0.844234	0.868978	0.761287	0.755481	0.761742	0.840907	0.887897	0.756709	0.758282	0.762233	0.85166	0.799386	0.752235	0.883712	0.78889	0.752384	0.810085	0.911652	0.752484	0.887698	0.87252	0.847088	0.851941	0.955259	0.801359	0.7924	0.823453	0.773336	0.818759	0.851872	0.846895	0.75917	0.951248	0.766567	0.83863	0.858134	0.789455	0.788715	0.847671	0.857948	0.839886	0.87142	0.853518
AASPPD01	0.929755	0.825696	0.829341	0.778328	0.754668	0.800462	0.828405	0.861179	0.756591	0.751664	0.757153	0.831187	0.879881	0.754208	0.746406	0.750545	0.843899	0.789457	0.741641	0.873675	0.781884	0.7441	0.79828	0.8996	0.745478	0.874242	0.860471	0.838372	0.845218	0.937302	0.790335	0.783049	0.819286	0.77357	0.81548	0.843378	0.837132	0.757474	0.938672	0.765383	0.82442	0.846983	0.779339	0.780714	0.839227	0.852902	0.835116	0.854818	0.842928
AASPTV01	0.820611	0.803511	0.798639	0.787823	0.783745	0.83211	0.818657	0.842823	0.78762	0.778777	0.776959	0.801205	0.818513	0.778948	0.76581	0.768561	0.814249	0.801964	0.768072	0.832538	0.794271	0.764025	0.794459	0.797337	0.761516	0.828632	0.832907	0.825631	0.817783	0.81171	0.799176	0.793609	0.809866	0.787541	0.780071	0.822861	0.826898	0.763537	0.801034	0.773984	0.806283	0.816087	0.792638	0.764303	0.821938	0.827372	0.81993	0.841954	0.826409
AASQTE01	0.847231	0.848265	0.849064	0.806761	0.759969	0.826823	0.856028	0.883751	0.785764	0.778643	0.775855	0.883313	0.854286	0.777264	0.764976	0.768005	0.877826	0.794734	0.776658	0.887241	0.78223	0.769794	0.836603	0.838958	0.77631	0.891381	0.882574	0.868473	0.84654	0.849124	0.801213	0.793072	0.868445	0.795375	0.813982	0.874505	0.879427	0.769436	0.839421	0.77822	0.849928	0.864742	0.804099	0.79363	0.864772	0.880546	0.86296	0.886215	0.885696
AASRCP01	0.864135	0.827431	0.827434	0.783206	0.744041	0.810592	0.83418	0.862136	0.771993	0.752591	0.775675	0.852261	0.870907	0.755399	0.748441	0.753156	0.861738	0.785831	0.757874	0.869559	0.778027	0.75927	0.812882	0.857894	0.759341	0.882361	0.862935	0.841406	0.835828	0.877211	0.791233	0.785035	0.835149	0.78045	0.804539	0.842218	0.848729	0.753399	0.879819	0.763139	0.829169	0.848679	0.793804	0.784495	0.845228	0.865585	0.839412	0.859782	0.86299
AASRCT01	0.780086	0.778563	0.778713	0.857065	0.85035	0.804968	0.797303	0.808177	0.880527	0.861901	0.895981	0.768996	0.779446	0.755212	0.739506	0.748988	0.78163	0.780916	0.747453	0.808102	0.762532	0.745008	0.758145	0.772544	0.750107	0.797504	0.8096	0.80829	0.774146	0.77368	0.787309	0.791462	0.789808	0.774351	0.747114	0.806971	0.79777	0.873354	0.764052	0.875754	0.788861	0.798285	0.775121	0.748756	0.806087	0.821713	0.811058	0.813656	0.790285
AASRCU01	0.849925	0.813544	0.820781	0.770961	0.730217	0.803503	0.830379	0.850292	0.757608	0.740302	0.761329	0.838191	0.843147	0.744391	0.749446	0.744585	0.860989	0.786148	0.755135	0.869835	0.777249	0.754737	0.801189	0.853141	0.762937	0.87932	0.858446	0.822478	0.829647	0.868805	0.788199	0.783095	0.817448	0.780013	0.80299	0.834455	0.845283	0.742116	0.861093	0.747561	0.826716	0.847621	0.79539	0.77726	0.827722	0.845512	0.824703	0.847941	0.857709
AASRCV01	0.844021	0.866823	0.851535	0.798715	0.769086	0.827702	0.884115	0.896038	0.795415	0.777659	0.800468	0.85699	0.842471	0.780804	0.772118	0.77676	0.865042	0.807946	0.767295	0.891057	0.797537	0.773275	0.851297	0.829012	0.769959	0.880841	0.881603	0.878544	0.840399	0.843327	0.812902	0.808424	0.868962	0.789699	0.806571	0.893631	0.8767	0.781947	0.830158	0.792772	0.871317	0.869398	0.800215	0.800422	0.884348	0.906437	0.883741	0.911963	0.895244
AASRYU01	0.854269	0.85469	0.859512	0.80071	0.763437	0.838604	0.873407	0.897899	0.789087	0.777995	0.782676	0.853568	0.853787	0.778155	0.771203	0.786896	0.871851	0.810221	0.776918	0.889064	0.797663	0.776812	0.831053	0.830513	0.78088	0.888326	0.885065	0.854217	0.845091	0.843279	0.812162	0.806573	0.842588	0.800872	0.824358	0.863747	0.878008	0.763465	0.838721	0.783523	0.844962	0.882795	0.803562	0.816328	0.872562	0.874797	0.849679	0.878982	0.857228
AASRZG01	0.881998	0.838779	0.832721	0.777226	0.764886	0.803011	0.845792	0.866029	0.758184	0.752294	0.781106	0.829726	0.84787	0.745266	0.739049	0.752253	0.818574	0.772221	0.73673	0.85628	0.766121	0.738466	0.789999	0.894955	0.738593	0.836463	0.835785	0.842069	0.827667	0.888298	0.777109	0.780007	0.817965	0.759611	0.816547	0.835552	0.831694	0.785615	0.870994	0.771393	0.826224	0.820722	0.767805	0.759381	0.854852	0.84903	0.838055	0.846136	0.825501
AASSAA01	0.87364	0.857829	0.869764	0.805164	0.774132	0.842347	0.87877	0.899904	0.795519	0.788321	0.791329	0.860452	0.864317	0.788201	0.772409	0.785692	0.872009	0.810819	0.775805	0.894544	0.800505	0.77626	0.841293	0.845853	0.777729	0.887225	0.907622	0.867659	0.854184	0.854791	0.816407	0.812979	0.854843	0.79944	0.834126	0.871047	0.898196	0.774143	0.843585	0.792482	0.861587	0.879426	0.805436	0.826533	0.877374	0.876494	0.861453	0.890463	0.865035
AASSJO01	0.844767	0.852274	0.841233	0.770544	0.733295	0.807017	0.845176	0.86037	0.776705	0.772963	0.749361	0.864688	0.816431	0.744556	0.766618	0.773223	0.833878	0.775508	0.738636	0.85721	0.769294	0.733442	0.789838	0.806411	0.767211	0.856518	0.85636	0.82207	0.828875	0.82709	0.773994	0.769698	0.806537	0.762132	0.817378	0.8278	0.85611	0.748587	0.821562	0.750648	0.826617	0.845821	0.767319	0.77471	0.84277	0.83693	0.82246	0.845674	0.835318
AASSRX01	0.771494	0.771988	0.778227	0.878815	0.871914	0.812062	0.791455	0.809396	0.851894	0.868937	0.860049	0.758884	0.768922	0.754595	0.732857	0.750116	0.766894	0.777337	0.743371	0.80052	0.763137	0.742296	0.759286	0.763855	0.738432	0.787371	0.795252	0.807331	0.76471	0.757852	0.786445	0.78577	0.785563	0.767399	0.735467	0.789361	0.769609	0.846107	0.755553	0.859957	0.786347	0.778968	0.77375	0.750065	0.790432	0.802839	0.788016	0.806672	0.78295
AASSTS01	0.848209	0.835413	0.843912	0.765193	0.75941	0.812	0.845988	0.857968	0.757908	0.756372	0.755136	0.820498	0.837507	0.756243	0.743104	0.758935	0.833846	0.780832	0.745573	0.855134	0.772117	0.75022	0.804957	0.825485	0.749043	0.857283	0.849133	0.835707	0.844095	0.840654	0.784581	0.781768	0.82164	0.769687	0.815623	0.840371	0.837691	0.741904	0.832216	0.754126	0.821553	0.850442	0.775557	0.785373	0.846519	0.840182	0.829661	0.852508	0.837684
AASUZO01	0.863487	0.901043	0.869759	0.811427	0.780312	0.857556	0.906678	0.917401	0.802215	0.794512	0.815137	0.866574	0.875593	0.79055	0.784722	0.789887	0.866988	0.814837	0.776777	0.91263	0.806355	0.782056	0.863068	0.858493	0.774693	0.903308	0.896705	0.906454	0.860883	0.85773	0.817966	0.822919	0.890685	0.79906	0.820759	0.907566	0.876033	0.804383	0.857888	0.815945	0.909778	0.891701	0.813289	0.81484	0.925971	0.943547	0.912486	0.943856	0.914656
AASUZQ01	0.935462	0.833728	0.83215	0.780371	0.759255	0.804371	0.840969	0.871316	0.759932	0.755706	0.761974	0.835717	0.885996	0.75773	0.753907	0.758572	0.846448	0.794312	0.747272	0.879609	0.784158	0.750528	0.80483	0.910258	0.749599	0.878423	0.866899	0.843064	0.847211	0.944379	0.796192	0.788851	0.822345	0.770648	0.819442	0.843651	0.84372	0.756733	0.94373	0.765188	0.834289	0.85727	0.787289	0.789199	0.848137	0.855465	0.838768	0.863301	0.84769
AASUZT01	0.935051	0.839829	0.83563	0.788982	0.763009	0.809683	0.840767	0.871121	0.763908	0.758924	0.765503	0.837584	0.893329	0.760423	0.758537	0.761201	0.848581	0.798857	0.750682	0.880489	0.78889	0.751609	0.808787	0.909574	0.753774	0.879555	0.870672	0.844188	0.849873	0.945773	0.800011	0.79267	0.826833	0.773336	0.819518	0.854501	0.848444	0.764766	0.943077	0.772726	0.839432	0.859186	0.7921	0.794846	0.851135	0.859828	0.84329	0.868469	0.850379
AASUZV01	0.915383	0.813728	0.817617	0.767606	0.748276	0.789839	0.828428	0.854243	0.748939	0.744497	0.748846	0.821714	0.866888	0.747816	0.746475	0.748603	0.835895	0.783261	0.73921	0.866701	0.776276	0.741918	0.794179	0.887293	0.739461	0.859809	0.850978	0.82633	0.828987	0.933408	0.787539	0.780536	0.806381	0.760605	0.802601	0.833431	0.828346	0.746307	0.916571	0.753097	0.819957	0.836244	0.772638	0.77134	0.830779	0.837999	0.824956	0.852673	0.834054
AASUZW01	0.923261	0.829558	0.827438	0.774196	0.754432	0.796384	0.827304	0.861987	0.749173	0.746099	0.753535	0.827427	0.880073	0.762748	0.745119	0.749867	0.833251	0.784884	0.737437	0.863807	0.776235	0.737879	0.796216	0.89213	0.740079	0.868347	0.85352	0.83174	0.839594	0.929259	0.786762	0.779927	0.820037	0.760332	0.811225	0.834747	0.831954	0.748377	0.926129	0.75707	0.831285	0.849732	0.781006	0.797817	0.841471	0.847389	0.829374	0.857688	0.83546
AASVIB01	0.751467	0.771582	0.763217	0.830571	0.839608	0.772272	0.776262	0.789252	0.855382	0.846939	0.963047	0.750298	0.764605	0.766415	0.710407	0.721944	0.75368	0.750425	0.720078	0.785215	0.736348	0.718222	0.755628	0.769671	0.725749	0.765402	0.783097	0.79396	0.746637	0.743652	0.759422	0.76354	0.780308	0.746109	0.724164	0.793767	0.765273	0.903162	0.738181	0.894526	0.782941	0.76477	0.750178	0.734988	0.786679	0.804085	0.794565	0.795803	0.769823
AASWDT01	0.767671	0.788053	0.783212	0.856231	0.871973	0.792088	0.795387	0.810241	0.859704	0.868994	0.914886	0.772123	0.782592	0.762126	0.731228	0.743557	0.770967	0.773409	0.742799	0.802208	0.757357	0.745276	0.763112	0.783339	0.741405	0.792088	0.799715	0.806227	0.767436	0.758932	0.781573	0.787163	0.799035	0.763462	0.741609	0.810202	0.777797	0.898535	0.753663	0.940391	0.797913	0.785073	0.772889	0.744661	0.8014	0.81872	0.80601	0.811201	0.782948
AASWRB01	0.809577	0.815338	0.817694	0.809021	0.796374	0.937945	0.834226	0.845342	0.795242	0.794086	0.777843	0.800427	0.799867	0.818792	0.762824	0.769515	0.808489	0.79998	0.770887	0.834297	0.790159	0.771562	0.788502	0.779507	0.766164	0.838256	0.830801	0.835052	0.819609	0.787228	0.800265	0.794448	0.82126	0.793657	0.774967	0.819448	0.826063	0.764158	0.783669	0.795244	0.814627	0.832184	0.80277	0.76925	0.836933	0.831874	0.823963	0.836047	0.819789
AASYBH01	0.758136	0.764163	0.762948	0.865067	0.929049	0.796517	0.777413	0.795927	0.879558	0.869307	0.880964	0.777804	0.755613	0.739735	0.725303	0.737089	0.761838	0.765943	0.734239	0.793906	0.748596	0.731284	0.739946	0.747682	0.731224	0.780684	0.788779	0.793796	0.760595	0.747863	0.774778	0.769354	0.770126	0.758636	0.725187	0.78402	0.778822	0.874949	0.743706	0.9019	0.760728	0.769972	0.76187	0.723383	0.780831	0.798417	0.787812	0.795208	0.776008
AASYBJ01	0.859523	0.867734	0.876375	0.795055	0.758222	0.825864	0.889672	0.907734	0.782292	0.778342	0.790416	0.880953	0.865426	0.781221	0.778867	0.778991	0.875648	0.814321	0.777689	0.924009	0.799875	0.776264	0.848709	0.856464	0.775323	0.908889	0.899691	0.875426	0.874767	0.86195	0.813427	0.811964	0.873448	0.801103	0.839124	0.898785	0.876765	0.781511	0.851273	0.792646	0.88282	0.890612	0.813608	0.815768	0.886894	0.902183	0.895849	0.915773	0.897743
AASYBO01	0.778064	0.790594	0.783855	0.867887	0.879192	0.795727	0.798321	0.816801	0.875917	0.865627	0.926296	0.780431	0.779327	0.751238	0.735932	0.746726	0.778263	0.77804	0.748182	0.812231	0.760523	0.747638	0.755049	0.774348	0.745674	0.794898	0.807253	0.806778	0.768868	0.7652	0.788926	0.792793	0.791872	0.770925	0.744077	0.809608	0.784871	0.911566	0.762592	0.965408	0.787362	0.785721	0.775308	0.733283	0.809896	0.828087	0.815879	0.816083	0.792643
AASYBQ01	0.865079	0.85663	0.853946	0.786841	0.768445	0.834712	0.860973	0.890542	0.778137	0.767548	0.787462	0.855095	0.857493	0.77879	0.77115	0.772907	0.869678	0.804266	0.762926	0.891588	0.792311	0.759675	0.835918	0.849163	0.764013	0.891507	0.884256	0.869096	0.889939	0.85924	0.80204	0.795641	0.842923	0.788747	0.814824	0.872377	0.871614	0.766614	0.859302	0.777901	0.848689	0.89432	0.796817	0.819036	0.872912	0.883938	0.87433	0.886732	0.869548
AASYNR01	0.852585	0.849236	0.851347	0.785247	0.75322	0.833824	0.861008	0.886084	0.783303	0.771913	0.780027	0.874069	0.86301	0.772376	0.765645	0.75914	0.87367	0.802816	0.763107	0.899512	0.792776	0.757813	0.829262	0.834728	0.764867	0.897884	0.887256	0.859969	0.856803	0.851111	0.797597	0.788372	0.846813	0.785497	0.813154	0.881268	0.873952	0.76239	0.86105	0.789074	0.85358	0.87571	0.799768	0.799646	0.87055	0.8751	0.859225	0.884529	0.873087
AASYNS01	0.859268	0.857308	0.853058	0.796084	0.762612	0.836891	0.86449	0.898788	0.794494	0.782097	0.787241	0.872351	0.871127	0.783361	0.769296	0.774275	0.881482	0.80887	0.765187	0.904494	0.794404	0.769267	0.841634	0.845853	0.770411	0.903656	0.886676	0.86947	0.857519	0.856299	0.807744	0.801944	0.852827	0.789181	0.81903	0.891071	0.875169	0.768363	0.861764	0.796705	0.85368	0.880908	0.804166	0.807457	0.877949	0.881667	0.867707	0.893673	0.87567
AATADQ01	0.861131	0.870835	0.85535	0.804551	0.7744	0.847655	0.880343	0.90313	0.802905	0.791009	0.802233	0.882132	0.871726	0.788234	0.776999	0.780713	0.881658	0.816564	0.772371	0.908312	0.801737	0.77384	0.850256	0.850797	0.776568	0.90486	0.896366	0.883093	0.862265	0.862619	0.815461	0.807164	0.863095	0.794357	0.81796	0.890869	0.888939	0.782106	0.858497	0.805721	0.866511	0.887613	0.808876	0.813529	0.891961	0.899854	0.877011	0.903174	0.881549
AATADU01	0.780271	0.796977	0.786432	0.790658	0.757881	0.801006	0.803194	0.821918	0.761194	0.75619	0.770108	0.790038	0.786142	0.76654	0.805274	0.812772	0.805404	0.836574	0.860263	0.820769	0.821321	0.848701	0.769076	0.766278	0.86198	0.812556	0.815025	0.805976	0.794927	0.777874	0.895776	0.885004	0.791616	0.884277	0.759517	0.801074	0.797586	0.757749	0.763174	0.769416	0.800708	0.797391	0.86603	0.743458	0.807177	0.824184	0.800202	0.82431	0.819797
AATADV01	0.861544	0.866764	0.861716	0.80342	0.771188	0.850056	0.881927	0.901133	0.800653	0.790964	0.797305	0.883202	0.877096	0.788744	0.781995	0.778242	0.88926	0.820447	0.778596	0.919106	0.805006	0.772443	0.846251	0.849424	0.780129	0.911601	0.903194	0.880054	0.867132	0.862469	0.81568	0.806318	0.861421	0.800727	0.82406	0.889134	0.885852	0.780495	0.859121	0.807575	0.869512	0.89416	0.813865	0.813978	0.891339	0.897328	0.875311	0.904718	0.890178
AATADW01	0.866313	0.84069	0.850754	0.78857	0.757642	0.825352	0.858944	0.883126	0.781509	0.771724	0.770789	0.855756	0.850202	0.774848	0.770525	0.773476	0.868436	0.805905	0.76155	0.892583	0.793829	0.767966	0.830435	0.840669	0.761289	0.899613	0.920273	0.855945	0.855961	0.859644	0.815406	0.806634	0.841058	0.784406	0.807062	0.867421	0.901455	0.764984	0.848306	0.780806	0.850862	0.880384	0.795874	0.812307	0.863758	0.87362	0.856102	0.88749	0.870653
AATADX01	0.843697	0.848535	0.838856	0.790677	0.763825	0.8338	0.858971	0.88475	0.789162	0.777283	0.78938	0.860861	0.854838	0.776088	0.767619	0.76929	0.864733	0.806505	0.764026	0.892915	0.787362	0.765261	0.829481	0.831331	0.766967	0.886426	0.885864	0.860163	0.851961	0.844582	0.805916	0.796748	0.843663	0.786629	0.802112	0.875039	0.866889	0.776119	0.85333	0.797867	0.845281	0.873102	0.79931	0.802775	0.871486	0.87921	0.871108	0.885306	0.863115
AATADY01	0.854938	0.859209	0.849054	0.79894	0.773428	0.842424	0.867704	0.895072	0.799548	0.787614	0.799883	0.872888	0.86737	0.784293	0.77866	0.780297	0.874204	0.817483	0.77564	0.902967	0.79656	0.775263	0.840598	0.841131	0.778252	0.895892	0.897024	0.870603	0.856596	0.854126	0.818041	0.808098	0.85554	0.798233	0.812924	0.88109	0.873816	0.782215	0.849519	0.803652	0.856287	0.887733	0.81168	0.811199	0.881778	0.889044	0.882728	0.897561	0.87315
AATADZ01	0.854934	0.858436	0.848303	0.796149	0.772306	0.842221	0.866674	0.894539	0.799425	0.786463	0.79627	0.870484	0.865767	0.785306	0.776957	0.778864	0.875969	0.815464	0.773431	0.900514	0.796422	0.773054	0.840371	0.841696	0.775513	0.89665	0.893239	0.871691	0.861052	0.856968	0.816304	0.806929	0.854494	0.796521	0.811407	0.882414	0.879806	0.781353	0.851829	0.800851	0.853925	0.881298	0.810748	0.809197	0.880177	0.887983	0.879245	0.895936	0.873673
AATAEA01	0.853973	0.859839	0.847557	0.797191	0.772514	0.841999	0.866456	0.894076	0.797818	0.786152	0.798404	0.868532	0.865869	0.784721	0.779557	0.780955	0.876881	0.817346	0.775517	0.902239	0.796161	0.775138	0.842282	0.838853	0.777337	0.895699	0.894955	0.872574	0.862464	0.854726	0.818192	0.808804	0.854044	0.798109	0.80993	0.883849	0.877041	0.782107	0.849597	0.802716	0.853685	0.884336	0.811278	0.812157	0.884043	0.892149	0.884406	0.897109	0.874034
AATAEB01	0.822383	0.828715	0.823549	0.829708	0.800241	0.943358	0.843692	0.865096	0.812954	0.808549	0.790172	0.832574	0.827962	0.823471	0.782417	0.785815	0.831315	0.819128	0.786411	0.856686	0.806452	0.788685	0.803974	0.804208	0.77898	0.857572	0.862249	0.861653	0.839436	0.816899	0.824204	0.815276	0.832322	0.806759	0.78585	0.850421	0.844108	0.788383	0.811665	0.812741	0.832903	0.847651	0.82277	0.784231	0.851911	0.86085	0.845785	0.870024	0.847731
AATAED01	0.854865	0.865108	0.863185	0.800909	0.770733	0.84201	0.878988	0.894302	0.79652	0.787403	0.804305	0.854589	0.87526	0.789754	0.787346	0.791491	0.885266	0.825244	0.781886	0.902	0.804466	0.78367	0.850109	0.854409	0.787267	0.902963	0.903208	0.871427	0.863238	0.859529	0.826642	0.829081	0.86341	0.805922	0.819667	0.893329	0.880513	0.791154	0.843539	0.801814	0.87066	0.896816	0.822885	0.820653	0.886149	0.888947	0.883103	0.902358	0.875551
AATAEE01	0.86222	0.860515	0.854122	0.801582	0.765849	0.839247	0.872046	0.899106	0.795149	0.784845	0.793815	0.87508	0.864916	0.78288	0.774092	0.779108	0.881366	0.811418	0.768426	0.907545	0.803256	0.775139	0.847175	0.841648	0.774449	0.900047	0.893442	0.870566	0.855218	0.860026	0.810551	0.805009	0.856551	0.791948	0.817008	0.886089	0.878423	0.777026	0.852802	0.805196	0.862577	0.882839	0.807507	0.812432	0.885805	0.889567	0.87227	0.899694	0.881313
AATBGE01	0.776606	0.783816	0.780202	0.866322	0.850935	0.810278	0.789752	0.810153	0.881817	0.869589	0.860526	0.780008	0.772003	0.74404	0.72077	0.735189	0.771095	0.761	0.728116	0.793527	0.755235	0.725446	0.750921	0.7629	0.729904	0.781833	0.791827	0.793251	0.759064	0.758532	0.772352	0.776148	0.78412	0.751843	0.74855	0.794643	0.799248	0.842822	0.753799	0.86559	0.78042	0.772303	0.752871	0.723753	0.796418	0.807416	0.792657	0.800344	0.776879
AATBZN01	0.866909	0.872058	0.862912	0.809247	0.774299	0.848969	0.882043	0.908253	0.804723	0.792667	0.801392	0.881813	0.879696	0.792851	0.785361	0.788302	0.894446	0.825191	0.781222	0.922819	0.808402	0.780318	0.855674	0.857812	0.784655	0.916543	0.905564	0.884091	0.871229	0.870012	0.825732	0.816823	0.869397	0.803368	0.821691	0.897335	0.889889	0.782564	0.860373	0.808777	0.871928	0.897828	0.818804	0.823225	0.892933	0.897788	0.877753	0.911316	0.888769
AATBZR01	0.855429	0.858951	0.848028	0.799188	0.770213	0.840084	0.862877	0.88962	0.79626	0.784628	0.797142	0.872507	0.865993	0.783202	0.776972	0.778891	0.875135	0.814146	0.773466	0.89858	0.79486	0.773088	0.83983	0.840364	0.77659	0.896072	0.898561	0.866852	0.858133	0.855628	0.815799	0.806705	0.851304	0.795485	0.810876	0.883448	0.873205	0.783033	0.852827	0.804432	0.852302	0.883669	0.808359	0.812751	0.88124	0.888238	0.881337	0.891556	0.870721
AATBZW01	0.862606	0.836293	0.853718	0.78597	0.757	0.828937	0.864683	0.879932	0.778898	0.770763	0.766904	0.854648	0.846292	0.772279	0.772762	0.76905	0.870914	0.80987	0.763414	0.895304	0.796912	0.764858	0.823461	0.834441	0.764432	0.90215	0.916399	0.853617	0.854891	0.853632	0.810554	0.804525	0.839275	0.788712	0.809395	0.860551	0.906981	0.761116	0.84054	0.776616	0.857193	0.885908	0.80068	0.807472	0.858478	0.870731	0.851124	0.885093	0.876417
AATCAE01	0.856835	0.863809	0.853931	0.798773	0.774077	0.843833	0.869675	0.895134	0.797239	0.789872	0.802176	0.877611	0.870843	0.787637	0.779258	0.78301	0.877642	0.816496	0.77389	0.902482	0.799818	0.776144	0.843041	0.84569	0.776767	0.899416	0.900569	0.874689	0.85823	0.852874	0.816497	0.809026	0.8556	0.796985	0.818134	0.882751	0.877543	0.780968	0.85061	0.801302	0.860174	0.891266	0.811233	0.815634	0.882656	0.894301	0.881715	0.896532	0.875602
AATCAG01	0.864629	0.866924	0.862125	0.804432	0.772137	0.84883	0.874204	0.902946	0.802772	0.791429	0.796928	0.879071	0.876538	0.791088	0.779706	0.77901	0.890072	0.818309	0.775672	0.916593	0.800806	0.773979	0.84771	0.847192	0.778802	0.907065	0.896713	0.878622	0.863135	0.864256	0.81534	0.807597	0.862653	0.798536	0.82191	0.890146	0.885062	0.780373	0.859868	0.807508	0.865262	0.889031	0.812243	0.816925	0.892052	0.89749	0.87816	0.902992	0.887747
AATCAH01	0.780734	0.79525	0.786897	0.791964	0.75972	0.802028	0.803665	0.820995	0.763019	0.757472	0.771406	0.789169	0.784982	0.766716	0.804952	0.813521	0.806686	0.836785	0.860493	0.821247	0.821531	0.849197	0.76899	0.766734	0.861942	0.813308	0.814672	0.805621	0.794585	0.778337	0.895443	0.88523	0.792084	0.883956	0.760503	0.800995	0.797517	0.759035	0.762293	0.771553	0.800337	0.798412	0.863761	0.742226	0.807371	0.824102	0.801496	0.82479	0.819182
AATCAO01	0.84622	0.855387	0.840082	0.787557	0.762905	0.83261	0.858036	0.885999	0.789855	0.777986	0.791192	0.870669	0.861594	0.774353	0.768549	0.769972	0.868024	0.806663	0.763653	0.895264	0.788845	0.765945	0.832019	0.834933	0.768704	0.890331	0.89114	0.863817	0.848673	0.845251	0.805253	0.79829	0.846735	0.787599	0.803033	0.872232	0.868353	0.77247	0.853211	0.794198	0.85063	0.880778	0.803523	0.807295	0.87409	0.882932	0.871792	0.886557	0.867006
AATDBO01	0.89545	0.861528	0.851145	0.805379	0.781195	0.828281	0.868481	0.896058	0.789814	0.78726	0.78564	0.876819	0.874565	0.782878	0.772004	0.773333	0.865925	0.808182	0.768416	0.902579	0.797958	0.771979	0.830795	0.876392	0.766581	0.894111	0.894448	0.87078	0.85988	0.893259	0.807811	0.798442	0.85676	0.791939	0.827738	0.881223	0.871801	0.781899	0.884605	0.802743	0.857383	0.878508	0.804001	0.80782	0.88521	0.890878	0.875134	0.897186	0.874879
AATDBQ01	0.921432	0.836059	0.840032	0.798694	0.780227	0.822767	0.851513	0.877646	0.782468	0.776889	0.784119	0.846532	0.890883	0.775721	0.772088	0.775257	0.851919	0.805059	0.766939	0.888751	0.793566	0.76264	0.820337	0.911747	0.765892	0.880577	0.87924	0.87539	0.865703	0.934122	0.808737	0.799373	0.840474	0.790432	0.823177	0.85995	0.864257	0.793631	0.913907	0.785193	0.843631	0.856693	0.799269	0.785481	0.85474	0.866165	0.859256	0.878747	0.860612
AATDZL01	0.81858	0.82105	0.824963	0.752425	0.725513	0.786779	0.8329	0.855936	0.746408	0.738125	0.763453	0.82913	0.8114	0.725039	0.718399	0.729788	0.806554	0.752948	0.717394	0.851859	0.750715	0.724552	0.784559	0.791533	0.745524	0.836279	0.826427	0.810337	0.800101	0.805329	0.75864	0.760979	0.805629	0.742517	0.780893	0.830661	0.826523	0.735072	0.800396	0.744216	0.817162	0.821948	0.749865	0.770107	0.84218	0.832603	0.816167	0.842305	0.812048
AATECN01	0.863767	0.851517	0.860754	0.784979	0.774963	0.834968	0.86033	0.887381	0.791319	0.781755	0.786727	0.861946	0.851904	0.776365	0.759474	0.767525	0.85889	0.7921	0.756183	0.878744	0.786471	0.757374	0.83227	0.840108	0.75592	0.887469	0.879618	0.864135	0.884621	0.853752	0.794913	0.785368	0.846246	0.781595	0.816677	0.867853	0.870971	0.771674	0.851958	0.77887	0.846134	0.878902	0.78663	0.813933	0.870194	0.876332	0.863139	0.880422	0.864724
AATECO01	0.906748	0.830254	0.834163	0.784089	0.767222	0.811037	0.841253	0.868222	0.769247	0.761836	0.768278	0.846253	0.888694	0.763083	0.753118	0.757107	0.844512	0.786739	0.748235	0.877266	0.777142	0.747603	0.806662	0.900196	0.75051	0.873046	0.873424	0.852887	0.84661	0.914459	0.787579	0.778691	0.833601	0.7706	0.818349	0.84846	0.849284	0.780136	0.901987	0.768764	0.834388	0.848152	0.778724	0.781422	0.845712	0.858635	0.849531	0.86507	0.850834
AATECP01	0.842413	0.872085	0.867574	0.79283	0.767422	0.823146	0.88869	0.892709	0.788424	0.779682	0.802482	0.843796	0.848494	0.782286	0.761623	0.763855	0.846569	0.793912	0.757595	0.888597	0.786033	0.758553	0.845461	0.837568	0.756579	0.87137	0.867842	0.903049	0.84983	0.839584	0.796548	0.798662	0.902297	0.784643	0.815079	0.895534	0.854159	0.795362	0.840991	0.804859	0.868698	0.854941	0.788379	0.784507	0.89215	0.909311	0.911968	0.904991	0.888321
AATECR01	0.76652	0.769394	0.769029	0.878704	0.847514	0.81037	0.781762	0.804728	0.905061	0.880596	0.879907	0.782414	0.759582	0.750279	0.725985	0.734705	0.797241	0.767016	0.748363	0.796502	0.75544	0.745135	0.756991	0.753743	0.751879	0.789166	0.796736	0.803509	0.774228	0.756724	0.775569	0.769145	0.794695	0.777927	0.737144	0.803218	0.786315	0.853676	0.760607	0.878261	0.770065	0.78163	0.777084	0.725357	0.789725	0.80587	0.801172	0.804065	0.804759
AATECT01	0.865128	0.857822	0.850343	0.788859	0.767765	0.831427	0.863318	0.893651	0.776601	0.765519	0.786491	0.857732	0.854935	0.775924	0.771132	0.777654	0.872824	0.80832	0.766411	0.893619	0.798386	0.760792	0.840549	0.847952	0.765899	0.898492	0.881378	0.864648	0.896758	0.865797	0.804325	0.797672	0.843054	0.79123	0.815704	0.879155	0.871907	0.768661	0.858026	0.779672	0.854889	0.89168	0.801436	0.823386	0.868172	0.879978	0.867743	0.89068	0.868033
AATEJW01	0.846837	0.868609	0.874512	0.816702	0.773638	0.837285	0.88675	0.909354	0.783571	0.778685	0.787788	0.864726	0.840799	0.772618	0.773608	0.788812	0.876217	0.798972	0.78336	0.883288	0.793222	0.780864	0.828409	0.817788	0.782281	0.865455	0.869914	0.86876	0.827114	0.828572	0.80541	0.80093	0.867541	0.813122	0.817859	0.868291	0.847062	0.77427	0.825899	0.786697	0.862493	0.854264	0.812577	0.784842	0.887252	0.889889	0.871073	0.897342	0.895144
AATEND01	0.820511	0.816972	0.814194	0.817003	0.784798	0.874766	0.823712	0.851775	0.800038	0.796753	0.783803	0.80023	0.804185	0.823803	0.79753	0.811714	0.803305	0.836944	0.794186	0.832431	0.826172	0.811964	0.783958	0.785246	0.795774	0.831595	0.834486	0.835305	0.806415	0.801552	0.846422	0.840507	0.815938	0.825588	0.775846	0.82654	0.823965	0.776055	0.793477	0.800472	0.810569	0.819387	0.836791	0.760299	0.840276	0.83885	0.823894	0.84339	0.823457
AATENT01	0.835065	0.836296	0.838697	0.835257	0.807765	0.92372	0.851062	0.879597	0.82419	0.818084	0.805898	0.825739	0.821919	0.842501	0.783896	0.796	0.832372	0.821373	0.788007	0.858856	0.809551	0.79434	0.806787	0.8054	0.785352	0.85671	0.852875	0.864336	0.834864	0.818624	0.827979	0.823992	0.836745	0.811349	0.793187	0.851113	0.843345	0.791073	0.805968	0.819789	0.834886	0.843128	0.822847	0.77748	0.859366	0.861671	0.852453	0.86816	0.844932
AATEOH01	0.872872	0.838304	0.849963	0.774443	0.749259	0.819499	0.854898	0.88476	0.755246	0.751593	0.758497	0.839005	0.875578	0.758165	0.762537	0.76875	0.846954	0.807205	0.757318	0.878215	0.795115	0.749389	0.801061	0.854326	0.756291	0.875768	0.862697	0.835972	0.838489	0.871856	0.793305	0.789963	0.820575	0.78115	0.816018	0.840872	0.845677	0.743906	0.86872	0.756384	0.845986	0.857022	0.795296	0.790182	0.859989	0.848932	0.832298	0.862289	0.848212
AATEOM01	0.862909	0.860978	0.854063	0.77421	0.765115	0.819767	0.870096	0.883811	0.763277	0.758848	0.776171	0.844371	0.878457	0.766523	0.760939	0.770489	0.852612	0.807943	0.761371	0.878319	0.790603	0.757345	0.814736	0.848962	0.76688	0.874894	0.870051	0.841092	0.844388	0.848223	0.800211	0.804512	0.834067	0.788498	0.832327	0.87053	0.856051	0.75791	0.835353	0.776996	0.851964	0.868879	0.796527	0.795156	0.870872	0.869354	0.846428	0.869688	0.847003
AATEPJ01	0.862642	0.855946	0.853023	0.780575	0.770612	0.827008	0.865262	0.892515	0.771883	0.760854	0.774124	0.853172	0.873459	0.764228	0.769768	0.775012	0.863265	0.814979	0.77038	0.893582	0.800675	0.760321	0.813995	0.839768	0.778203	0.879421	0.874612	0.841401	0.849898	0.853935	0.806053	0.801616	0.825671	0.799034	0.833349	0.860953	0.861543	0.754538	0.840014	0.776036	0.843889	0.869423	0.804653	0.792828	0.86631	0.866129	0.8507	0.869181	0.850472
AATEPS01	0.768228	0.780503	0.775853	0.861358	0.840893	0.807019	0.784327	0.807042	0.879539	0.853158	0.847666	0.762693	0.763932	0.741692	0.722192	0.737973	0.76826	0.760368	0.730477	0.796068	0.749973	0.73177	0.750735	0.752791	0.730099	0.790098	0.788224	0.797442	0.766428	0.756059	0.77126	0.766758	0.768513	0.757234	0.741401	0.788836	0.774306	0.830128	0.753684	0.850503	0.772354	0.776102	0.755292	0.727883	0.793928	0.802149	0.788455	0.801169	0.780293
AATEPZ01	0.859516	0.88899	0.880155	0.791718	0.754821	0.8249	0.886203	0.898139	0.801442	0.795912	0.787129	0.872337	0.85243	0.765185	0.791231	0.796139	0.86025	0.802677	0.767682	0.90524	0.804848	0.764949	0.823608	0.838733	0.785647	0.884251	0.873689	0.851506	0.841363	0.847438	0.804762	0.807719	0.844694	0.784688	0.847345	0.86829	0.852344	0.771705	0.836336	0.779197	0.867385	0.866888	0.791961	0.796185	0.882077	0.879176	0.857693	0.884999	0.870039
AATERN01	0.841649	0.848492	0.84359	0.787411	0.748698	0.815735	0.864603	0.865998	0.770234	0.76668	0.771654	0.815624	0.834732	0.766256	0.782424	0.795071	0.825648	0.808735	0.773803	0.853391	0.799751	0.768124	0.82591	0.82589	0.771453	0.844173	0.840877	0.855542	0.812407	0.829162	0.807416	0.811228	0.849841	0.801219	0.806763	0.865982	0.824048	0.766745	0.81124	0.776712	0.853812	0.829305	0.80256	0.776863	0.863772	0.865048	0.861017	0.875919	0.852172
AATESC01	0.786206	0.790354	0.791341	0.795251	0.772467	0.810141	0.810124	0.82286	0.77429	0.781796	0.783673	0.772076	0.794941	0.786693	0.79955	0.815292	0.781824	0.85822	0.824416	0.81416	0.8319	0.826251	0.778846	0.771257	0.831611	0.807894	0.803765	0.807265	0.782379	0.777605	0.879982	0.880201	0.787106	0.861729	0.752447	0.804575	0.784851	0.766586	0.766796	0.780711	0.819256	0.799398	0.869068	0.765382	0.804527	0.809332	0.792294	0.824116	0.803395
AATEUQ01	0.864476	0.89218	0.873603	0.792257	0.754976	0.815415	0.882497	0.906543	0.802386	0.796517	0.786529	0.874206	0.853375	0.765109	0.783648	0.797394	0.853623	0.795181	0.760036	0.899618	0.797042	0.766863	0.823886	0.83987	0.777852	0.877979	0.874088	0.851821	0.834042	0.849983	0.803942	0.806631	0.845051	0.776845	0.842655	0.869769	0.846935	0.771907	0.837535	0.779957	0.860007	0.863498	0.78631	0.797582	0.883012	0.878686	0.860218	0.886191	0.864294
AATEWH01	0.86099	0.875134	0.893873	0.814563	0.783455	0.839574	0.890849	0.90787	0.799016	0.794332	0.809666	0.868039	0.869861	0.785439	0.770531	0.780586	0.864485	0.808598	0.775243	0.910872	0.795359	0.778371	0.829949	0.84794	0.772626	0.885242	0.887587	0.87223	0.842878	0.851529	0.816106	0.821607	0.866613	0.796953	0.821222	0.89111	0.864427	0.802819	0.842982	0.811869	0.86513	0.87309	0.806502	0.803878	0.898816	0.904499	0.879544	0.899002	0.877687
AATEWX01	0.868112	0.848602	0.852076	0.808443	0.771361	0.845675	0.860936	0.887573	0.796126	0.786184	0.791253	0.850262	0.843815	0.782557	0.772053	0.788813	0.867748	0.808397	0.770625	0.879533	0.800393	0.773704	0.832729	0.838305	0.77593	0.880358	0.905429	0.863745	0.860523	0.849668	0.816085	0.809116	0.836819	0.797962	0.81383	0.867065	0.90586	0.771153	0.852925	0.789883	0.847501	0.86566	0.802004	0.805209	0.862559	0.865263	0.848156	0.875224	0.857852
AATEXO01	0.834645	0.829027	0.824397	0.80993	0.795626	0.855201	0.84702	0.866245	0.79252	0.791702	0.780792	0.814251	0.83652	0.781246	0.776968	0.782134	0.821088	0.8121	0.784045	0.849277	0.808357	0.772785	0.790406	0.806912	0.772908	0.842515	0.838159	0.832996	0.821967	0.81616	0.806505	0.804211	0.820083	0.799723	0.796291	0.828591	0.836209	0.767032	0.810141	0.778086	0.832935	0.824998	0.805682	0.765064	0.842373	0.837719	0.822964	0.852153	0.838917
AATEYF01	0.861378	0.860117	0.851823	0.793224	0.759913	0.854553	0.883831	0.890549	0.778226	0.770899	0.781006	0.841794	0.844044	0.775381	0.775092	0.780864	0.864158	0.810264	0.770661	0.883115	0.801904	0.767662	0.828268	0.824291	0.77277	0.886402	0.890438	0.855405	0.851979	0.835708	0.80626	0.803716	0.836581	0.796915	0.823338	0.863269	0.884484	0.76185	0.832999	0.773654	0.860995	0.893227	0.804985	0.818835	0.881345	0.867814	0.851909	0.881003	0.871677
AATFAD01	0.798269	0.799707	0.81491	0.790025	0.764286	0.856191	0.819657	0.833633	0.775866	0.779941	0.773819	0.786162	0.792565	0.831128	0.776155	0.79135	0.795573	0.824839	0.782224	0.819967	0.817582	0.80015	0.786994	0.778559	0.784155	0.817389	0.811669	0.829545	0.808002	0.792223	0.829775	0.828859	0.80132	0.812034	0.758951	0.822401	0.805254	0.761727	0.777792	0.78452	0.803897	0.808631	0.823016	0.753907	0.817215	0.820008	0.80562	0.83576	0.816369
AATFAE01	0.768569	0.774832	0.774696	0.860251	0.884348	0.798272	0.78702	0.806362	0.847288	0.852533	0.863834	0.764632	0.765719	0.756619	0.735076	0.750732	0.764804	0.772942	0.745353	0.79492	0.760191	0.743455	0.754147	0.760635	0.742042	0.789669	0.797841	0.796274	0.76697	0.751968	0.781674	0.779287	0.771085	0.766351	0.733402	0.787773	0.779509	0.846764	0.745648	0.860054	0.783028	0.789881	0.774099	0.754911	0.79332	0.796106	0.785329	0.802497	0.77529
AATFAO01	0.847603	0.849257	0.860256	0.796771	0.742964	0.811105	0.869245	0.891533	0.765385	0.764336	0.770465	0.850904	0.852672	0.762026	0.764616	0.775461	0.869707	0.793903	0.772853	0.885426	0.785613	0.774342	0.825405	0.837358	0.774455	0.871068	0.869334	0.843625	0.831275	0.838763	0.80351	0.807021	0.858227	0.797532	0.821196	0.866915	0.844658	0.758985	0.826382	0.7719	0.851724	0.86174	0.812134	0.794407	0.865405	0.867856	0.85015	0.879464	0.87591
AATFAS01	0.868213	0.84746	0.855441	0.775286	0.748426	0.824857	0.857966	0.872175	0.765137	0.756687	0.780519	0.833282	0.869079	0.764631	0.758635	0.768147	0.852933	0.799114	0.753238	0.877547	0.791149	0.745293	0.815032	0.863769	0.753021	0.881613	0.862335	0.840327	0.839983	0.864928	0.789824	0.793302	0.830681	0.779926	0.832386	0.851115	0.849037	0.758434	0.860016	0.771282	0.856337	0.857192	0.792244	0.807599	0.852809	0.857682	0.834783	0.856936	0.844925
AATFBV01	0.831545	0.87278	0.853889	0.775873	0.738441	0.804797	0.864098	0.875142	0.782619	0.78006	0.768145	0.856109	0.829427	0.755126	0.773121	0.788036	0.834099	0.782293	0.748997	0.868128	0.774785	0.74284	0.811822	0.822475	0.775892	0.848539	0.845296	0.829553	0.809828	0.820196	0.783301	0.79014	0.832457	0.76855	0.827059	0.859748	0.830723	0.75421	0.807599	0.768231	0.845378	0.844002	0.774757	0.782378	0.861897	0.856285	0.834348	0.866574	0.84868
AATFCH01	0.835825	0.820844	0.836841	0.766564	0.744589	0.811214	0.84552	0.853704	0.757187	0.749657	0.775053	0.802989	0.837963	0.748696	0.751292	0.76277	0.819955	0.784999	0.745927	0.84728	0.77203	0.74113	0.796548	0.809478	0.748899	0.843573	0.83798	0.819695	0.815112	0.823414	0.782166	0.788944	0.814598	0.772196	0.797552	0.833804	0.819228	0.752152	0.819194	0.767176	0.830502	0.839089	0.779164	0.78331	0.843075	0.839927	0.831362	0.845477	0.828236
AATFCI01	0.855219	0.88169	0.862614	0.794475	0.751806	0.817746	0.875732	0.895039	0.802859	0.798397	0.779151	0.872581	0.840164	0.765174	0.781976	0.796237	0.853895	0.796242	0.760834	0.901038	0.797231	0.762345	0.822676	0.829844	0.779122	0.876928	0.869543	0.853543	0.830946	0.843171	0.801198	0.796979	0.837668	0.780387	0.835649	0.860124	0.848038	0.763781	0.829723	0.772608	0.856028	0.863025	0.790376	0.795671	0.867246	0.866408	0.847403	0.879396	0.864875
AATFDQ01	0.754448	0.776284	0.781966	0.859923	0.859344	0.801902	0.789357	0.805009	0.852191	0.857224	0.860391	0.750915	0.766319	0.754234	0.719867	0.735851	0.757264	0.760216	0.729619	0.786795	0.749582	0.726931	0.747663	0.754683	0.726085	0.780573	0.78424	0.789365	0.755573	0.741754	0.769009	0.777993	0.782107	0.751685	0.735067	0.794755	0.761561	0.847296	0.738171	0.871871	0.781718	0.77606	0.757736	0.74775	0.790021	0.800438	0.786755	0.794363	0.769009
AATFFA01	0.836368	0.853623	0.846048	0.795301	0.767552	0.82157	0.882954	0.876074	0.789026	0.785778	0.802077	0.82821	0.847576	0.777443	0.766711	0.773797	0.835428	0.797953	0.772857	0.891232	0.787558	0.765436	0.837604	0.842246	0.775476	0.860273	0.858462	0.885583	0.82136	0.835532	0.815698	0.820747	0.874019	0.795824	0.795199	0.883512	0.842656	0.80101	0.821288	0.802176	0.891655	0.847192	0.797732	0.789937	0.885225	0.911469	0.889863	0.904435	0.873847
AATFFB01	0.849355	0.882738	0.857744	0.806855	0.782826	0.835811	0.888475	0.909243	0.793499	0.796052	0.801557	0.857285	0.855581	0.806742	0.776171	0.784341	0.85896	0.810214	0.772415	0.900451	0.800831	0.775873	0.862929	0.849342	0.769821	0.888272	0.885892	0.896311	0.8451	0.846691	0.815324	0.808756	0.872549	0.795959	0.807055	0.888969	0.857702	0.787002	0.839733	0.798246	0.88845	0.875154	0.811405	0.82848	0.896541	0.92125	0.898429	0.916536	0.893811
AATFFG01	0.815796	0.8043	0.800817	0.770731	0.754439	0.798468	0.815493	0.842686	0.756085	0.755153	0.76376	0.805517	0.822335	0.768136	0.749654	0.755193	0.797804	0.779977	0.752362	0.824696	0.784552	0.753049	0.780811	0.789156	0.740165	0.818056	0.820705	0.814568	0.803104	0.806147	0.786824	0.781589	0.799196	0.765708	0.773973	0.816059	0.812643	0.753169	0.801728	0.762707	0.809746	0.800614	0.775541	0.753121	0.820877	0.824725	0.811549	0.834276	0.817425
AATFFI01	0.858439	0.899776	0.859411	0.804019	0.779543	0.84499	0.908952	0.912737	0.797181	0.792405	0.803515	0.86587	0.863035	0.797522	0.797586	0.800763	0.873737	0.830362	0.791147	0.911285	0.811659	0.791317	0.863646	0.843941	0.787413	0.904769	0.904179	0.902711	0.869524	0.857792	0.833748	0.825831	0.880516	0.814275	0.809997	0.902752	0.872897	0.794514	0.85186	0.798247	0.891773	0.898325	0.826348	0.81718	0.924415	0.925812	0.915334	0.941751	0.910714
AATFFJ01	0.874203	0.851396	0.857309	0.801127	0.768646	0.836576	0.867576	0.891021	0.795213	0.785171	0.787692	0.860476	0.860976	0.786154	0.77122	0.778159	0.890182	0.803411	0.763833	0.891776	0.79848	0.770396	0.843752	0.851223	0.771583	0.89272	0.917384	0.86144	0.852242	0.85726	0.810935	0.804765	0.854547	0.79049	0.815269	0.865603	0.898832	0.769497	0.84845	0.794323	0.856565	0.87473	0.799159	0.820394	0.868656	0.874414	0.863599	0.887444	0.871439
AATFFK01	0.857467	0.881059	0.876436	0.799228	0.775942	0.833796	0.896595	0.904216	0.795947	0.787385	0.807903	0.859536	0.859908	0.786165	0.786248	0.789583	0.868697	0.806599	0.772477	0.897199	0.798507	0.774275	0.854879	0.84654	0.773609	0.880845	0.880159	0.910115	0.843092	0.851749	0.814338	0.815096	0.892407	0.797957	0.823529	0.900866	0.862244	0.798036	0.838706	0.807895	0.882229	0.86269	0.80313	0.791918	0.910905	0.928354	0.923423	0.920617	0.899035
AATFOF01	0.851549	0.842886	0.843142	0.77476	0.765385	0.82647	0.846076	0.875636	0.770659	0.764752	0.782974	0.84348	0.848998	0.772422	0.75566	0.762291	0.849892	0.790707	0.749	0.87368	0.781786	0.751007	0.822379	0.832354	0.750087	0.873996	0.868649	0.854697	0.873574	0.842146	0.788453	0.780748	0.834312	0.776128	0.803312	0.853171	0.855939	0.762261	0.842487	0.772667	0.83957	0.873586	0.78466	0.813407	0.857373	0.863385	0.856989	0.869415	0.855165
AATFOI01	0.851765	0.884912	0.866504	0.807371	0.77418	0.835505	0.889845	0.90614	0.797022	0.789084	0.808815	0.851119	0.858265	0.796434	0.780922	0.783494	0.85411	0.811556	0.776434	0.894529	0.802969	0.781508	0.847162	0.852306	0.775986	0.878637	0.875101	0.905391	0.83994	0.848011	0.817252	0.818014	0.894283	0.801444	0.818142	0.893349	0.860382	0.794758	0.835972	0.809683	0.890103	0.869079	0.806939	0.804745	0.912403	0.923197	0.920599	0.91343	0.888871
AATFVH01	0.856356	0.858471	0.847753	0.796619	0.770554	0.840837	0.866922	0.893516	0.797872	0.786673	0.794806	0.871757	0.868549	0.783337	0.77837	0.780491	0.879866	0.817159	0.773966	0.903885	0.797567	0.774386	0.840386	0.844362	0.776861	0.897913	0.895541	0.869334	0.862235	0.857646	0.817105	0.809062	0.8535	0.797863	0.811181	0.883612	0.874488	0.779334	0.852766	0.801339	0.857378	0.888124	0.813228	0.818718	0.879673	0.886917	0.876974	0.895184	0.872989
AATFVJ01	0.865079	0.871245	0.869086	0.804914	0.769681	0.840273	0.8779	0.910742	0.790837	0.788102	0.790947	0.882431	0.880281	0.789091	0.781335	0.786833	0.880584	0.820715	0.775203	0.914306	0.806147	0.778558	0.844997	0.854601	0.773372	0.920951	0.89802	0.876245	0.866752	0.870332	0.818622	0.811904	0.861934	0.79667	0.824797	0.892519	0.871932	0.776834	0.863568	0.80114	0.869393	0.890847	0.815394	0.820323	0.888548	0.896668	0.87104	0.903062	0.883167
AATFVL01	0.852909	0.851677	0.84265	0.785308	0.758669	0.829687	0.853928	0.88489	0.783382	0.774116	0.786496	0.866542	0.859514	0.775635	0.766985	0.771426	0.866041	0.803808	0.762084	0.889473	0.795723	0.769557	0.835539	0.835283	0.766001	0.890786	0.887657	0.859271	0.853513	0.856461	0.81079	0.802819	0.842503	0.785213	0.806679	0.875283	0.864875	0.768175	0.851324	0.786466	0.848518	0.873905	0.801246	0.810723	0.869804	0.878354	0.867101	0.881663	0.860767
AATFVN01	0.85209	0.872073	0.86226	0.792945	0.768325	0.823905	0.8703	0.909196	0.781134	0.775131	0.784615	0.878889	0.85855	0.773058	0.768492	0.775829	0.862056	0.804268	0.767498	0.90691	0.798929	0.767703	0.835738	0.840299	0.764106	0.888728	0.882321	0.87132	0.846267	0.84456	0.806348	0.798438	0.855226	0.786296	0.810647	0.893518	0.86036	0.768023	0.855363	0.781629	0.86998	0.873281	0.798048	0.808876	0.878306	0.895793	0.871611	0.893632	0.877628
AATFVP01	0.856082	0.867271	0.85412	0.799656	0.769463	0.838596	0.868206	0.899782	0.796083	0.78427	0.798938	0.869462	0.872002	0.783901	0.781094	0.782692	0.881241	0.817806	0.774033	0.903317	0.797942	0.776572	0.843247	0.845904	0.779844	0.900634	0.895825	0.866869	0.85986	0.856876	0.818536	0.810475	0.85001	0.797387	0.814495	0.884418	0.876897	0.779879	0.846779	0.798089	0.855902	0.890284	0.813865	0.818805	0.882621	0.888783	0.878845	0.894052	0.869771
AATFVR01	0.883562	0.849413	0.842207	0.794027	0.768052	0.823852	0.854793	0.880968	0.775782	0.773875	0.782685	0.855711	0.868421	0.773505	0.771318	0.778647	0.851753	0.80719	0.766908	0.881182	0.791716	0.767591	0.816681	0.864416	0.762197	0.894008	0.88549	0.856195	0.858455	0.878345	0.805136	0.799317	0.837363	0.787445	0.803988	0.863486	0.858064	0.7741	0.878824	0.78241	0.846634	0.878389	0.804885	0.809788	0.86587	0.870839	0.863848	0.87526	0.859093
AATFVT01	0.866531	0.854871	0.869752	0.794187	0.760207	0.841907	0.872277	0.896563	0.782809	0.775932	0.775829	0.867104	0.862684	0.782556	0.783685	0.77896	0.880888	0.818749	0.782207	0.912047	0.803324	0.775794	0.833444	0.851063	0.777711	0.957286	0.908797	0.870219	0.887019	0.860908	0.816468	0.807401	0.856986	0.80255	0.826661	0.877436	0.887385	0.769992	0.863247	0.78261	0.86339	0.905341	0.81486	0.82876	0.874125	0.891132	0.867123	0.893078	0.888053
AATFVU01	0.855154	0.859608	0.852076	0.794742	0.770818	0.837071	0.863119	0.895799	0.790224	0.779949	0.794002	0.869098	0.866323	0.783643	0.775696	0.783798	0.87379	0.814888	0.77089	0.897675	0.795607	0.773175	0.837245	0.8399	0.776194	0.89622	0.887592	0.862126	0.855496	0.853867	0.814155	0.806909	0.848262	0.793093	0.815901	0.879712	0.868064	0.771153	0.844562	0.793172	0.851333	0.882621	0.808772	0.815031	0.877558	0.880104	0.872549	0.887582	0.863742
AATFVW01	0.867833	0.855858	0.871834	0.795002	0.763925	0.845793	0.873811	0.897872	0.784171	0.777802	0.77687	0.867129	0.863451	0.786322	0.784574	0.780335	0.880409	0.818035	0.779909	0.908755	0.803689	0.775587	0.833877	0.853903	0.777774	0.968085	0.911496	0.869091	0.886006	0.86351	0.815953	0.808232	0.854301	0.803139	0.8256	0.876867	0.900781	0.772385	0.860934	0.785029	0.863545	0.906699	0.818426	0.826415	0.876475	0.891337	0.865217	0.894377	0.88328
AATFVY01	0.859072	0.863112	0.855083	0.803326	0.777479	0.843624	0.874098	0.900984	0.802015	0.793845	0.799349	0.875207	0.881285	0.796747	0.773824	0.780097	0.878095	0.814057	0.770147	0.905069	0.799549	0.77268	0.849216	0.852933	0.77568	0.900127	0.891581	0.873459	0.853093	0.859812	0.812859	0.803995	0.866313	0.794774	0.816948	0.887982	0.876138	0.775694	0.853621	0.805042	0.864308	0.880427	0.80716	0.818041	0.884931	0.891396	0.873051	0.901842	0.875739
AATFWV01	0.810995	0.79666	0.792399	0.778494	0.75177	0.791112	0.807498	0.837791	0.755485	0.750883	0.759735	0.815116	0.806604	0.763547	0.745885	0.750126	0.813935	0.781171	0.764968	0.829041	0.780145	0.76614	0.778503	0.786555	0.75613	0.816681	0.819074	0.814015	0.802765	0.803697	0.784869	0.777222	0.80647	0.779427	0.767557	0.817862	0.818479	0.752656	0.795185	0.759758	0.803646	0.797205	0.786845	0.749935	0.815535	0.824217	0.810189	0.833725	0.83651
AATFWY01	0.83305	0.838536	0.835557	0.782686	0.755373	0.814128	0.842811	0.868785	0.770084	0.763697	0.778894	0.848229	0.837565	0.758141	0.756121	0.768173	0.833954	0.791587	0.757883	0.873066	0.777739	0.755696	0.804999	0.811608	0.760842	0.856	0.859869	0.834756	0.829688	0.818031	0.796219	0.79008	0.826044	0.787919	0.810304	0.839217	0.833019	0.759182	0.817749	0.775642	0.837555	0.845597	0.789786	0.790728	0.855882	0.853609	0.860045	0.852867	0.836832
AATFXE01	0.878087	0.846981	0.836352	0.790775	0.767032	0.814612	0.859129	0.877927	0.781849	0.770952	0.778665	0.861722	0.864312	0.775149	0.763447	0.765485	0.862758	0.803869	0.761877	0.889285	0.791057	0.76491	0.830628	0.866896	0.764754	0.876528	0.878129	0.856417	0.849938	0.880932	0.802124	0.791418	0.846265	0.784199	0.815458	0.872444	0.871233	0.770109	0.867945	0.787059	0.851024	0.862283	0.794884	0.79757	0.867188	0.868656	0.858443	0.883102	0.859263
AATJWC01	0.821347	0.829456	0.826858	0.809408	0.7829	0.848077	0.854427	0.865607	0.790628	0.787081	0.797689	0.819336	0.824037	0.810009	0.897669	0.897027	0.840427	0.887151	0.845099	0.863362	0.86534	0.826562	0.811197	0.810033	0.845032	0.863425	0.858526	0.847064	0.835129	0.818467	0.877728	0.871075	0.81671	0.862848	0.798197	0.844262	0.847959	0.780255	0.805628	0.791551	0.855113	0.847801	0.870711	0.783311	0.845131	0.851134	0.83549	0.866932	0.857021
AATKAX01	0.793789	0.798081	0.797115	0.809463	0.780629	0.811958	0.812009	0.829881	0.788753	0.795572	0.787651	0.784214	0.797275	0.777567	0.794468	0.80519	0.794002	0.83685	0.805986	0.825234	0.829466	0.796269	0.787598	0.784468	0.811565	0.813919	0.812096	0.816134	0.792454	0.791966	0.855898	0.846617	0.793641	0.83443	0.764477	0.818186	0.796838	0.775096	0.774301	0.792959	0.835109	0.806014	0.835245	0.75826	0.81125	0.822704	0.800001	0.831149	0.809393
AATKML01	0.878839	0.884666	0.883329	0.81362	0.785654	0.852081	0.892091	0.926935	0.811487	0.798618	0.816238	0.889753	0.879973	0.795262	0.787008	0.791522	0.886613	0.818732	0.780965	0.930815	0.810608	0.78511	0.859342	0.862554	0.788131	0.91012	0.908556	0.896779	0.865908	0.868447	0.81991	0.817622	0.88486	0.806354	0.827865	0.916789	0.89073	0.79672	0.861428	0.806819	0.885264	0.896747	0.81558	0.827084	0.906837	0.918408	0.898707	0.921758	0.898173
AATKOA01	0.776887	0.793803	0.795906	0.890494	0.887145	0.83733	0.805451	0.822915	0.888295	0.867885	0.901287	0.772877	0.781433	0.756095	0.747002	0.764739	0.782853	0.788121	0.755283	0.808645	0.773752	0.750908	0.762193	0.770622	0.755764	0.796738	0.805788	0.810069	0.77556	0.76428	0.79798	0.804727	0.790729	0.779001	0.754382	0.811261	0.792217	0.879394	0.758447	0.893991	0.793002	0.787212	0.780893	0.737724	0.810054	0.820346	0.807621	0.813669	0.791172
AATKRL01	0.860812	0.859659	0.862359	0.803926	0.778617	0.840831	0.872863	0.902946	0.796281	0.787633	0.794762	0.859458	0.852503	0.78502	0.7851	0.794258	0.860363	0.820949	0.785151	0.903142	0.807537	0.783989	0.829868	0.836595	0.783581	0.882887	0.881906	0.862933	0.848526	0.848423	0.824139	0.819017	0.845338	0.810349	0.81573	0.871282	0.864537	0.779457	0.835626	0.79843	0.849465	0.869574	0.815824	0.799082	0.885046	0.875807	0.86058	0.886768	0.868807
AATKTU01	0.745972	0.756326	0.755684	0.843056	0.818462	0.779783	0.761696	0.786441	0.821941	0.814251	0.815941	0.741954	0.738501	0.732814	0.715405	0.730303	0.742465	0.753339	0.721761	0.766426	0.741972	0.739388	0.723949	0.727305	0.720874	0.757291	0.769538	0.765584	0.750758	0.732936	0.753969	0.751399	0.749851	0.743749	0.726316	0.763511	0.749145	0.813346	0.722839	0.823767	0.752437	0.755901	0.744231	0.71522	0.766398	0.77222	0.778698	0.777005	0.76097
AATMDS01	0.850234	0.848256	0.854665	0.782966	0.765689	0.828207	0.864972	0.889087	0.792507	0.775866	0.804389	0.85891	0.850545	0.774948	0.768749	0.772055	0.870628	0.808512	0.772103	0.901905	0.798601	0.773052	0.835307	0.834511	0.770529	0.88418	0.891702	0.862289	0.845569	0.848166	0.813246	0.808779	0.853973	0.79192	0.809324	0.877112	0.869676	0.782595	0.843065	0.783037	0.854611	0.880815	0.804306	0.809185	0.871197	0.884126	0.875841	0.893483	0.875858
AATMEN01	0.940541	0.837415	0.837151	0.786176	0.763667	0.809601	0.842564	0.872682	0.766147	0.760639	0.765619	0.843704	0.892829	0.762406	0.759466	0.762129	0.853961	0.800609	0.751599	0.882597	0.789583	0.752527	0.810538	0.912202	0.753146	0.885588	0.872756	0.849148	0.856059	0.953294	0.800157	0.793078	0.828342	0.774535	0.822785	0.854198	0.850489	0.762222	0.951082	0.772584	0.836411	0.861519	0.79014	0.79313	0.852408	0.862991	0.846915	0.868684	0.85584
AATMGB01	0.856026	0.847026	0.855884	0.809473	0.760107	0.830893	0.868887	0.887903	0.788559	0.783931	0.78234	0.86424	0.855806	0.783827	0.772292	0.781916	0.926528	0.80971	0.783566	0.892235	0.799041	0.785572	0.850324	0.851393	0.789902	0.885019	0.885782	0.861364	0.84842	0.855272	0.818227	0.81484	0.87257	0.807115	0.812846	0.877637	0.871075	0.765846	0.841504	0.78402	0.860655	0.87893	0.820117	0.820721	0.870234	0.876014	0.85786	0.895061	0.893036
AATMIG01	0.780284	0.781816	0.774382	0.86945	0.887499	0.82466	0.794018	0.807002	0.884474	0.875752	0.849735	0.774181	0.76737	0.746785	0.727693	0.740603	0.767588	0.767358	0.737262	0.799752	0.756424	0.729495	0.747803	0.754439	0.732366	0.793406	0.79473	0.801615	0.772312	0.761093	0.77545	0.770054	0.784593	0.761725	0.738795	0.789671	0.783764	0.844776	0.759257	0.87869	0.776634	0.777869	0.758657	0.729461	0.806769	0.808685	0.795842	0.806034	0.783262
AATNAO02	0.851652	0.847668	0.867043	0.806759	0.757376	0.830168	0.864339	0.883074	0.77461	0.767915	0.772137	0.857577	0.842663	0.771591	0.772875	0.787527	0.918585	0.808948	0.774851	0.877474	0.802836	0.773694	0.820075	0.828854	0.777255	0.872493	0.869932	0.843349	0.836874	0.843573	0.809412	0.811273	0.847098	0.800111	0.81192	0.856995	0.851084	0.755716	0.833513	0.773305	0.84044	0.85531	0.806336	0.795058	0.860225	0.855451	0.841851	0.869854	0.873866
AATNFG01	0.837981	0.858012	0.846474	0.798493	0.768328	0.827472	0.879243	0.897436	0.79787	0.788261	0.787898	0.848659	0.856771	0.796845	0.768264	0.772326	0.853268	0.802592	0.771573	0.894107	0.789883	0.770681	0.843638	0.83913	0.766316	0.888649	0.878395	0.882343	0.842014	0.83864	0.812127	0.806548	0.874035	0.794068	0.802985	0.893655	0.855621	0.784451	0.835143	0.79091	0.874629	0.87319	0.807557	0.807823	0.875126	0.902626	0.874938	0.91062	0.888854
AATTHT01	0.844828	0.82939	0.851153	0.793103	0.752423	0.812131	0.850412	0.872431	0.770607	0.768427	0.77311	0.855981	0.843047	0.771815	0.766702	0.767736	0.870498	0.799226	0.773563	0.888128	0.784656	0.775271	0.823461	0.833448	0.773272	0.880987	0.884212	0.849408	0.859554	0.848971	0.800923	0.794305	0.84725	0.79934	0.801312	0.863599	0.850534	0.769183	0.831976	0.77746	0.843634	0.872331	0.812451	0.802322	0.849586	0.861784	0.853605	0.88466	0.884611
AATTHW01	0.900979	0.815143	0.819295	0.768209	0.749657	0.79176	0.83277	0.860475	0.757066	0.750336	0.757956	0.826411	0.863714	0.748672	0.744555	0.747924	0.84316	0.791731	0.738006	0.86843	0.783325	0.742255	0.804835	0.898014	0.742609	0.864638	0.863147	0.840033	0.832707	0.931834	0.785484	0.77714	0.820152	0.761207	0.804239	0.843457	0.836669	0.764591	0.905383	0.754487	0.822183	0.840541	0.771412	0.77274	0.832743	0.843701	0.834162	0.858114	0.843514
AAUJVX01	0.838969	0.83518	0.846711	0.780893	0.749195	0.809015	0.846193	0.877065	0.765407	0.765756	0.759042	0.858262	0.83697	0.761442	0.750038	0.75724	0.860879	0.785817	0.749832	0.877857	0.778644	0.749208	0.814321	0.834034	0.750083	0.879032	0.874126	0.847678	0.853241	0.842452	0.799397	0.788301	0.837022	0.785138	0.812463	0.858745	0.859802	0.753819	0.836858	0.771347	0.835269	0.868677	0.78091	0.798482	0.849354	0.865272	0.859817	0.87309	0.854597
AAVNDZ01	0.826795	0.832878	0.839327	0.826694	0.802386	0.961459	0.855324	0.869656	0.81436	0.812638	0.79087	0.822534	0.818795	0.818862	0.783545	0.791161	0.826765	0.820804	0.791229	0.861771	0.811075	0.787652	0.797085	0.797847	0.78377	0.858858	0.850745	0.854247	0.842043	0.80438	0.820845	0.815216	0.825247	0.812476	0.793785	0.836505	0.841144	0.78004	0.805513	0.805249	0.834319	0.845915	0.821458	0.778892	0.855052	0.860138	0.840021	0.859946	0.843335
AAVQDI01	0.898681	0.836493	0.837804	0.788626	0.756631	0.807894	0.847676	0.873697	0.771771	0.766167	0.765969	0.842882	0.883661	0.766602	0.762356	0.765453	0.852659	0.800618	0.75298	0.882587	0.790728	0.754714	0.810035	0.885806	0.751964	0.874979	0.865656	0.849062	0.838511	0.906	0.799138	0.79417	0.827708	0.779923	0.811182	0.849407	0.84517	0.762084	0.893185	0.773024	0.843616	0.853598	0.791919	0.792445	0.849003	0.856312	0.843711	0.868025	0.851937
AAVSTP01	0.756526	0.761199	0.762969	0.85356	0.846156	0.787001	0.77266	0.794945	0.864969	0.858596	0.83886	0.757304	0.746729	0.736507	0.712905	0.727511	0.752935	0.751302	0.721627	0.781843	0.742319	0.721865	0.733843	0.739047	0.723092	0.77312	0.777112	0.782261	0.755261	0.739252	0.760175	0.755699	0.767616	0.746844	0.737149	0.775331	0.760995	0.829019	0.735892	0.859645	0.762107	0.759731	0.746523	0.712768	0.77652	0.786524	0.785355	0.785283	0.767136
AAVSYE01	0.966811	0.845311	0.844523	0.792139	0.770076	0.815318	0.855098	0.88023	0.766214	0.761453	0.769377	0.843299	0.884461	0.75896	0.757063	0.769228	0.839657	0.792522	0.750368	0.875356	0.787919	0.755457	0.807373	0.88715	0.755042	0.870158	0.879718	0.845191	0.845007	0.918951	0.794546	0.790148	0.825476	0.773801	0.825665	0.844997	0.856541	0.767305	0.919452	0.773134	0.842778	0.851541	0.78334	0.786259	0.856135	0.855429	0.840899	0.865186	0.84986
AAVTBV01	0.859443	0.896474	0.884118	0.796798	0.760595	0.840014	0.887724	0.918089	0.81055	0.80316	0.777601	0.893572	0.851535	0.771534	0.80171	0.806731	0.863889	0.80804	0.772908	0.912858	0.796869	0.765395	0.82634	0.832453	0.797798	0.888765	0.881153	0.858629	0.851307	0.847097	0.803535	0.798481	0.844287	0.795418	0.8468	0.873297	0.863108	0.762236	0.836503	0.783417	0.863909	0.878094	0.80299	0.804551	0.891784	0.882312	0.862932	0.894756	0.874508
AAVTEX01	0.839842	0.847008	0.861777	0.773582	0.748487	0.823087	0.878159	0.877447	0.7757	0.759559	0.77882	0.8435	0.837483	0.762673	0.760323	0.762648	0.849663	0.792947	0.76052	0.881752	0.78202	0.753829	0.813335	0.822359	0.763752	0.864524	0.866537	0.842167	0.826148	0.825547	0.792865	0.794716	0.837103	0.78548	0.811524	0.85713	0.854623	0.773551	0.811384	0.771728	0.865851	0.848983	0.790057	0.780329	0.865574	0.861695	0.849785	0.869468	0.857076
AAVTIS01	0.795057	0.81577	0.82773	0.790112	0.759587	0.905165	0.836831	0.837077	0.771953	0.768654	0.776839	0.797753	0.795301	0.807086	0.770717	0.777509	0.81363	0.791794	0.766284	0.828178	0.784237	0.763295	0.776255	0.779115	0.766293	0.830708	0.821051	0.819968	0.823476	0.779315	0.792437	0.79729	0.79503	0.788417	0.782844	0.820951	0.815244	0.763428	0.771899	0.787738	0.81884	0.817669	0.797803	0.753089	0.836562	0.830118	0.832123	0.8313	0.814915
AAVTLF01	0.854087	0.907616	0.861485	0.801957	0.770385	0.834684	0.894506	0.909766	0.812542	0.810646	0.786689	0.877162	0.853077	0.780756	0.792903	0.805217	0.845936	0.796845	0.760381	0.886415	0.789288	0.767964	0.840444	0.826897	0.786813	0.872018	0.871109	0.881544	0.834609	0.83707	0.800741	0.799285	0.860762	0.784798	0.830131	0.878357	0.856159	0.781896	0.82862	0.794093	0.871058	0.862973	0.795047	0.796296	0.904537	0.900985	0.878698	0.908988	0.883264
AAVTRH01	0.843676	0.858672	0.875939	0.786171	0.767449	0.840605	0.882652	0.885515	0.783287	0.770646	0.783167	0.849995	0.836781	0.765597	0.75705	0.766958	0.846157	0.797909	0.762157	0.883491	0.788811	0.754646	0.806638	0.821569	0.761963	0.864652	0.864202	0.847335	0.83338	0.82274	0.796715	0.801624	0.839846	0.783614	0.819436	0.858034	0.859582	0.771578	0.813279	0.782384	0.853787	0.852827	0.789021	0.784415	0.875223	0.871085	0.851214	0.868675	0.85316
AAVTSM01	0.752667	0.76071	0.761678	0.845661	0.844299	0.788207	0.77485	0.793108	0.854436	0.850312	0.830316	0.755623	0.745727	0.734788	0.711353	0.728296	0.751475	0.749662	0.718683	0.779943	0.740747	0.71788	0.734894	0.737465	0.719387	0.770523	0.773685	0.781286	0.74955	0.736178	0.75845	0.756154	0.765072	0.742761	0.737005	0.772736	0.755576	0.81402	0.73492	0.8463	0.760707	0.75949	0.74486	0.710119	0.775466	0.786833	0.78229	0.78477	0.765881
AAVUIM01	0.852958	0.868083	0.874842	0.797186	0.76959	0.833728	0.879576	0.898993	0.788452	0.780443	0.794478	0.862919	0.853257	0.779772	0.766282	0.782686	0.865991	0.80013	0.764307	0.887297	0.79022	0.765304	0.829774	0.837793	0.765445	0.871108	0.871763	0.85376	0.838641	0.839062	0.812809	0.815512	0.845403	0.789342	0.82488	0.87505	0.862243	0.771802	0.829524	0.798087	0.855586	0.858716	0.79531	0.800338	0.884774	0.877351	0.860328	0.881851	0.855528
AAVUOA01	0.812636	0.806898	0.815211	0.802951	0.772861	0.862856	0.833848	0.84256	0.787597	0.780149	0.777859	0.793517	0.790768	0.808173	0.784291	0.789533	0.806881	0.834106	0.787732	0.835997	0.824681	0.800927	0.778336	0.775338	0.794635	0.824707	0.826215	0.824866	0.807108	0.791129	0.83248	0.829359	0.798686	0.817618	0.778622	0.817772	0.822464	0.763838	0.783107	0.791164	0.806191	0.820125	0.829051	0.747038	0.823717	0.829947	0.811106	0.836684	0.827385
AAVUTO01	0.76672	0.773454	0.776335	0.861299	0.851165	0.80601	0.7808	0.8054	0.865431	0.845494	0.855714	0.759185	0.761538	0.744565	0.726936	0.743036	0.765544	0.767107	0.733789	0.789778	0.756464	0.736461	0.745946	0.74586	0.736388	0.779875	0.792339	0.790501	0.757657	0.744958	0.77461	0.770879	0.766357	0.757356	0.741218	0.782114	0.780116	0.833591	0.74134	0.850568	0.772769	0.771922	0.759212	0.732993	0.784201	0.793442	0.785891	0.79052	0.771948
AAWLQV01	0.815599	0.82075	0.827439	0.8136	0.78074	0.933775	0.84381	0.853659	0.793417	0.789623	0.783938	0.809064	0.803898	0.808871	0.770778	0.779569	0.813771	0.804587	0.774826	0.841909	0.796426	0.779774	0.788091	0.786179	0.772731	0.842583	0.83769	0.840924	0.824954	0.791996	0.804946	0.801268	0.806002	0.798458	0.787262	0.820565	0.82566	0.769334	0.790011	0.794701	0.825604	0.83345	0.807673	0.770379	0.839441	0.837528	0.821694	0.844239	0.836566
AAXBDM01	0.841731	0.844796	0.843496	0.77604	0.741482	0.806596	0.854911	0.885547	0.763007	0.756991	0.771071	0.851291	0.838188	0.755841	0.752778	0.754617	0.848246	0.787877	0.74927	0.896814	0.779628	0.749936	0.819179	0.826185	0.745144	0.876067	0.87194	0.853396	0.837687	0.838792	0.787517	0.778302	0.837728	0.769791	0.798503	0.865493	0.851216	0.763623	0.831939	0.7689	0.863496	0.862037	0.781126	0.788322	0.860987	0.875386	0.853206	0.88239	0.867052
AAXCNU01	0.867026	0.825311	0.832861	0.775591	0.753017	0.818853	0.847074	0.870613	0.775226	0.75737	0.776005	0.836872	0.864317	0.762557	0.75791	0.755828	0.851894	0.799058	0.756193	0.879131	0.783842	0.747603	0.808722	0.847376	0.759466	0.880602	0.863996	0.845565	0.847635	0.86563	0.785975	0.778959	0.82277	0.780561	0.811824	0.844288	0.858505	0.770091	0.857663	0.770357	0.832001	0.860675	0.790267	0.783272	0.847033	0.854907	0.83992	0.864006	0.858617
AAXCOA01	0.863359	0.860717	0.857491	0.791881	0.775862	0.830693	0.875721	0.900208	0.788737	0.781724	0.792511	0.886587	0.866328	0.779452	0.777864	0.779154	0.87115	0.81229	0.769955	0.922138	0.800221	0.769331	0.838619	0.859065	0.767339	0.893529	0.894893	0.872948	0.85842	0.859116	0.806303	0.800166	0.854943	0.791602	0.828605	0.881341	0.877568	0.781677	0.854492	0.790039	0.866172	0.884247	0.804018	0.809426	0.879777	0.893054	0.870425	0.905999	0.889171
AAXCOJ01	0.859273	0.857569	0.854594	0.794112	0.767991	0.841173	0.870034	0.895108	0.796912	0.779866	0.798044	0.869562	0.847381	0.774038	0.768672	0.777709	0.862145	0.800791	0.765274	0.8945	0.790545	0.764133	0.828285	0.834134	0.771145	0.88536	0.883684	0.857634	0.847156	0.843771	0.804424	0.797987	0.846507	0.790061	0.816276	0.870962	0.868501	0.770761	0.841308	0.793636	0.861524	0.879537	0.797088	0.823755	0.87548	0.873863	0.856844	0.886868	0.863871
AAXCOK01	0.844918	0.810073	0.816008	0.765651	0.72499	0.788409	0.82213	0.849372	0.74698	0.740541	0.743594	0.834492	0.819051	0.734186	0.735851	0.744016	0.840337	0.774111	0.738004	0.850396	0.765402	0.745006	0.783194	0.801336	0.740517	0.854061	0.854132	0.808869	0.821609	0.835547	0.779928	0.772704	0.81092	0.76044	0.787155	0.831991	0.829611	0.736332	0.845562	0.747283	0.808192	0.847212	0.771883	0.781665	0.830757	0.831389	0.821738	0.841481	0.832832
AAXCOM01	0.862573	0.883247	0.863869	0.825257	0.780343	0.844255	0.900525	0.916666	0.800788	0.794103	0.801187	0.884628	0.861564	0.793471	0.789386	0.792635	0.892015	0.819608	0.791136	0.903439	0.810379	0.792867	0.867012	0.85024	0.78978	0.8968	0.894911	0.904268	0.856289	0.858882	0.821675	0.815521	0.8957	0.813759	0.818986	0.895626	0.872066	0.792467	0.854524	0.803638	0.89264	0.87831	0.826775	0.806916	0.909766	0.926591	0.914993	0.935983	0.931609
AAXCPJ01	0.858421	0.855987	0.861341	0.792587	0.770333	0.847982	0.878	0.894547	0.798784	0.779714	0.798436	0.865749	0.855568	0.778255	0.779801	0.775597	0.879605	0.812962	0.773004	0.910141	0.798753	0.770262	0.83739	0.841634	0.779075	0.908361	0.893081	0.864958	0.860613	0.853687	0.806734	0.800601	0.85025	0.797148	0.82119	0.87793	0.88634	0.775576	0.845433	0.79102	0.871471	0.892388	0.811452	0.822096	0.877423	0.883822	0.863821	0.894845	0.878554
AAXCPK01	0.909503	0.826506	0.831724	0.775523	0.766372	0.79912	0.843247	0.85936	0.766891	0.758342	0.765771	0.845794	0.895513	0.754038	0.748112	0.751732	0.841733	0.785962	0.739713	0.871605	0.773827	0.739357	0.799824	0.92489	0.744343	0.866276	0.86082	0.843658	0.837877	0.939436	0.785109	0.786383	0.834066	0.764517	0.819364	0.856516	0.841855	0.782218	0.914142	0.773469	0.836623	0.840509	0.77713	0.776348	0.84507	0.856394	0.850019	0.863386	0.845344
AAXCQO01	0.848755	0.810263	0.814639	0.76657	0.725983	0.786604	0.823659	0.846641	0.746317	0.739145	0.745118	0.839782	0.823733	0.739581	0.741122	0.743822	0.845395	0.779099	0.740125	0.859259	0.768231	0.749125	0.791571	0.813493	0.738309	0.868823	0.864586	0.820722	0.832869	0.848157	0.784273	0.777073	0.820513	0.759762	0.78777	0.840899	0.842609	0.739145	0.856324	0.746679	0.813447	0.856082	0.777403	0.786443	0.831994	0.842147	0.832682	0.851147	0.843983
AAXCQP01	0.850298	0.810428	0.815584	0.766604	0.726743	0.787495	0.822237	0.848406	0.748679	0.742275	0.74563	0.843329	0.825481	0.741931	0.742475	0.745419	0.845677	0.779446	0.740949	0.860519	0.769358	0.748699	0.790192	0.812665	0.739388	0.865998	0.863542	0.819081	0.834635	0.847943	0.786444	0.779761	0.818929	0.761112	0.790213	0.841117	0.840079	0.737826	0.855383	0.74878	0.814099	0.85426	0.779566	0.784167	0.83426	0.840999	0.833408	0.851865	0.842162
AAXCQQ01	0.846934	0.810937	0.815574	0.768509	0.725794	0.788546	0.823027	0.848126	0.745646	0.74183	0.745985	0.842001	0.826458	0.741227	0.741499	0.745204	0.842583	0.777664	0.740741	0.85812	0.769892	0.74696	0.790193	0.811369	0.737912	0.864906	0.86012	0.818296	0.832048	0.844848	0.78491	0.777174	0.819158	0.760646	0.789684	0.839018	0.835458	0.73582	0.853291	0.746233	0.813589	0.852405	0.776485	0.785517	0.83268	0.837564	0.831062	0.848421	0.839551
AAXCQR01	0.852167	0.878345	0.873495	0.798926	0.771372	0.837656	0.888953	0.898179	0.803023	0.784355	0.815848	0.852334	0.857786	0.780156	0.790031	0.793265	0.880688	0.818074	0.771014	0.892052	0.807289	0.772254	0.873625	0.84455	0.773968	0.879224	0.883198	0.888529	0.839229	0.850674	0.817581	0.818893	0.874584	0.792119	0.821768	0.89505	0.868051	0.793595	0.841891	0.802303	0.890637	0.863919	0.803507	0.799303	0.903153	0.922145	0.900467	0.92301	0.912025
AAXCQU01	0.842053	0.814147	0.819568	0.761667	0.719487	0.782161	0.822603	0.846151	0.740242	0.735041	0.747268	0.834171	0.826879	0.735464	0.73556	0.739918	0.841024	0.773031	0.736185	0.855093	0.763825	0.742171	0.786209	0.813802	0.734388	0.859678	0.853807	0.813486	0.826378	0.838	0.778567	0.778505	0.820582	0.756505	0.790332	0.842018	0.83234	0.736044	0.849005	0.749099	0.817089	0.849994	0.771583	0.780838	0.834634	0.840052	0.831212	0.843272	0.836372
AAXCQV01	0.849116	0.809594	0.815516	0.767457	0.725557	0.786447	0.822454	0.848062	0.746414	0.739761	0.74495	0.840892	0.825361	0.737854	0.742217	0.744932	0.847769	0.778421	0.739459	0.859894	0.76884	0.748969	0.791418	0.813087	0.739671	0.86687	0.864954	0.819533	0.835511	0.846001	0.784108	0.77823	0.818577	0.759601	0.78812	0.840747	0.838408	0.737671	0.857435	0.749666	0.815125	0.855674	0.778022	0.785236	0.832623	0.839091	0.831246	0.850727	0.843063
AAXCQW01	0.847758	0.809076	0.811903	0.766507	0.726221	0.786224	0.822202	0.846728	0.746503	0.739362	0.744301	0.838036	0.822772	0.737721	0.740761	0.743477	0.844145	0.778219	0.738521	0.857755	0.767606	0.748268	0.789895	0.809242	0.737971	0.864724	0.861775	0.818491	0.830628	0.847154	0.782875	0.77595	0.818287	0.758134	0.783618	0.839671	0.839596	0.737284	0.855556	0.747431	0.812792	0.854833	0.776268	0.783472	0.832353	0.839614	0.831463	0.851231	0.841722
AAXCQX01	0.848171	0.808617	0.814539	0.768016	0.72506	0.785719	0.821982	0.846015	0.747219	0.740829	0.744184	0.838705	0.823899	0.738663	0.742011	0.744717	0.845573	0.778202	0.741782	0.859163	0.768373	0.751544	0.790959	0.812889	0.741734	0.86565	0.864243	0.818034	0.834308	0.847834	0.786789	0.778	0.817359	0.760155	0.789172	0.840293	0.837714	0.736127	0.860519	0.748642	0.813072	0.854449	0.777803	0.783968	0.8332	0.838881	0.831305	0.851311	0.841843
AAXCQZ01	0.854547	0.81502	0.817087	0.771804	0.730211	0.792513	0.825289	0.852346	0.751474	0.745023	0.751014	0.846552	0.828863	0.744412	0.745057	0.747471	0.848141	0.78365	0.74476	0.864504	0.773792	0.754838	0.795478	0.817014	0.743961	0.872106	0.868863	0.824225	0.836015	0.851178	0.789332	0.782089	0.824842	0.763939	0.792497	0.845311	0.844032	0.742911	0.859412	0.752852	0.81896	0.861361	0.782725	0.790751	0.838939	0.845966	0.837058	0.854757	0.847139
AAXCRD01	0.854496	0.871239	0.86958	0.801975	0.777769	0.837087	0.883239	0.896668	0.794124	0.789007	0.802015	0.857219	0.859901	0.783628	0.791249	0.794576	0.853566	0.823195	0.78626	0.898242	0.815978	0.78429	0.841307	0.845075	0.784959	0.876193	0.881763	0.876216	0.845419	0.848024	0.82612	0.828849	0.861416	0.809004	0.821109	0.889199	0.857692	0.794413	0.843991	0.807343	0.892124	0.859564	0.815035	0.793532	0.893767	0.905533	0.883327	0.902522	0.890722
AAXCRF01	0.849326	0.808464	0.814647	0.766767	0.726149	0.786583	0.822345	0.847707	0.746773	0.740366	0.745289	0.842611	0.825547	0.738718	0.740848	0.744795	0.844707	0.777505	0.739567	0.85981	0.768971	0.749849	0.790805	0.813514	0.74029	0.865531	0.862562	0.819177	0.832408	0.846467	0.784481	0.778862	0.820284	0.759447	0.788544	0.839382	0.83734	0.736701	0.856911	0.748171	0.813692	0.855613	0.776844	0.784571	0.832524	0.83767	0.83194	0.850109	0.842484
AAXCRG01	0.844315	0.860156	0.838697	0.803689	0.764806	0.828277	0.874066	0.88649	0.781271	0.770137	0.78927	0.864846	0.842237	0.770558	0.778392	0.780229	0.861657	0.808261	0.78347	0.877098	0.794925	0.783086	0.849736	0.825066	0.782391	0.862354	0.878395	0.872379	0.84175	0.835759	0.807173	0.80049	0.865536	0.803246	0.810996	0.865188	0.851664	0.77329	0.833839	0.77942	0.86944	0.860024	0.81269	0.787402	0.880569	0.894947	0.891524	0.908701	0.913702
AAXCRL01	0.848057	0.811556	0.816194	0.764664	0.724586	0.785809	0.82156	0.849023	0.744198	0.738025	0.743443	0.839598	0.82631	0.737936	0.740848	0.743782	0.845211	0.776986	0.739313	0.858755	0.766674	0.747818	0.789275	0.809942	0.738009	0.864499	0.860488	0.817365	0.831646	0.843193	0.783158	0.776479	0.816198	0.759706	0.790283	0.837058	0.838101	0.734869	0.854152	0.74633	0.811066	0.850963	0.775545	0.783261	0.831477	0.836088	0.828853	0.847474	0.840172
AAXCRM01	0.846581	0.806406	0.821048	0.764382	0.724926	0.790004	0.829155	0.844514	0.744673	0.737274	0.741145	0.836867	0.822129	0.735893	0.746664	0.742161	0.85151	0.783074	0.746584	0.865252	0.772622	0.746948	0.789291	0.811414	0.744742	0.870988	0.864723	0.816578	0.839335	0.845976	0.784155	0.775655	0.815618	0.765856	0.793895	0.836706	0.84424	0.735977	0.855616	0.74454	0.818468	0.858287	0.782942	0.781853	0.829377	0.835829	0.828257	0.848222	0.847211
AAXCRV01	0.846396	0.808359	0.814539	0.763548	0.723498	0.784687	0.820411	0.846541	0.746447	0.739789	0.743657	0.837701	0.824153	0.737621	0.741012	0.743198	0.843809	0.777683	0.740003	0.858899	0.767353	0.748501	0.787901	0.810084	0.738442	0.867713	0.861652	0.818034	0.829741	0.8428	0.78388	0.776677	0.815828	0.760414	0.786937	0.834615	0.83594	0.734558	0.852748	0.748379	0.812285	0.852641	0.775985	0.783183	0.832154	0.837827	0.827706	0.848677	0.842357
AAXCRW01	0.847981	0.809909	0.816869	0.767951	0.725225	0.787762	0.822501	0.848661	0.747162	0.740751	0.745411	0.839023	0.823174	0.740406	0.742486	0.745438	0.847407	0.779983	0.742752	0.861562	0.768859	0.748463	0.791723	0.811378	0.739664	0.866226	0.865851	0.820113	0.836134	0.846143	0.786736	0.778731	0.816872	0.762437	0.786716	0.8411	0.841066	0.736823	0.859104	0.748295	0.814895	0.855529	0.779324	0.784187	0.833732	0.840995	0.830305	0.851065	0.844197
AAXKDL01	0.825806	0.842439	0.849926	0.770542	0.739279	0.79818	0.85523	0.870856	0.758193	0.761966	0.770277	0.831659	0.842999	0.757763	0.754974	0.76095	0.838296	0.789047	0.751958	0.877337	0.781611	0.754268	0.819738	0.836443	0.750191	0.865007	0.857323	0.840297	0.82033	0.825251	0.797485	0.800161	0.840539	0.775658	0.791837	0.869992	0.834223	0.758803	0.823636	0.770335	0.869678	0.848705	0.784001	0.791162	0.850865	0.864191	0.842802	0.873036	0.848475
AAXLTC01	0.840953	0.830984	0.848499	0.773082	0.744149	0.814562	0.841688	0.871944	0.77	0.761462	0.768925	0.844105	0.84283	0.757949	0.756718	0.763529	0.87044	0.783318	0.740967	0.871927	0.772272	0.751417	0.821561	0.831402	0.74663	0.86897	0.861675	0.848696	0.825593	0.841834	0.787216	0.779096	0.831276	0.765008	0.807097	0.84742	0.84913	0.748751	0.840057	0.767825	0.832919	0.847369	0.779213	0.778967	0.850149	0.863653	0.844086	0.866105	0.852179
AAXTNM01	0.786827	0.794366	0.787169	0.883722	0.880836	0.826252	0.802294	0.823719	0.908499	0.907616	0.875939	0.783086	0.781376	0.766659	0.744793	0.754975	0.788213	0.786194	0.755413	0.816453	0.768238	0.747851	0.766855	0.765701	0.751525	0.810675	0.815632	0.818694	0.780424	0.774467	0.797095	0.790273	0.804953	0.782456	0.749325	0.809664	0.794356	0.870523	0.774453	0.907504	0.78899	0.792876	0.779658	0.740151	0.816778	0.823198	0.810369	0.822481	0.800159
AAXUQU01	0.824462	0.838463	0.829977	0.782313	0.752798	0.816246	0.856682	0.875432	0.784092	0.778361	0.785125	0.835494	0.835454	0.782834	0.753002	0.756235	0.86336	0.790637	0.750267	0.875924	0.782742	0.748875	0.842106	0.832686	0.753943	0.863944	0.866294	0.866729	0.820102	0.834404	0.796044	0.79135	0.856937	0.770487	0.786016	0.878959	0.850738	0.766029	0.826265	0.780227	0.857505	0.848135	0.782469	0.795296	0.858804	0.878921	0.857032	0.885738	0.868402
AAZDXC01	0.843081	0.794395	0.80517	0.749516	0.712281	0.768982	0.80885	0.82936	0.736273	0.738121	0.742269	0.796137	0.836856	0.73778	0.7196	0.724051	0.83246	0.755982	0.716506	0.832712	0.743696	0.714898	0.804075	0.879078	0.718547	0.83607	0.826526	0.819209	0.802199	0.872357	0.758907	0.759894	0.808796	0.738765	0.770915	0.826462	0.804102	0.757693	0.847654	0.743825	0.814336	0.810713	0.753496	0.762873	0.810396	0.820643	0.812415	0.830944	0.808605
AAZYLK01	0.74172	0.758165	0.754066	0.833289	0.824186	0.76634	0.770393	0.776876	0.834717	0.837725	0.817987	0.734861	0.747677	0.726727	0.696285	0.710392	0.741874	0.734302	0.703666	0.763195	0.724015	0.701572	0.72426	0.746603	0.707543	0.753534	0.757158	0.76394	0.740714	0.732898	0.752976	0.759452	0.773312	0.725819	0.735494	0.772015	0.743308	0.806958	0.727228	0.837188	0.765275	0.746273	0.7279	0.711083	0.767488	0.77633	0.775128	0.775642	0.751087
ABAKCO01	0.850003	0.809041	0.806191	0.767758	0.723946	0.780655	0.821343	0.839618	0.750332	0.750182	0.75866	0.801797	0.839162	0.742801	0.732099	0.737672	0.835538	0.767091	0.728581	0.842468	0.755176	0.729497	0.814355	0.882363	0.729347	0.841654	0.830489	0.834291	0.79923	0.877932	0.769057	0.771908	0.818595	0.751079	0.777447	0.842856	0.808267	0.775929	0.851592	0.759405	0.829242	0.817965	0.764856	0.75937	0.824727	0.835616	0.826377	0.844649	0.826397
ABBJEK01	0.789021	0.803655	0.805486	0.895418	0.863288	0.826435	0.809956	0.829299	0.889589	0.88172	0.876584	0.781045	0.788942	0.759847	0.7401	0.757732	0.784819	0.780164	0.748645	0.815482	0.77187	0.745116	0.763674	0.775579	0.743697	0.801912	0.814566	0.816289	0.780935	0.771509	0.788861	0.791872	0.798247	0.774453	0.764114	0.816872	0.798241	0.863656	0.767531	0.890743	0.795134	0.790287	0.770785	0.739472	0.817576	0.827919	0.813473	0.816786	0.796328
BGOZ01	0.873472	0.905421	0.877793	0.813865	0.783077	0.852895	0.91037	0.921921	0.804536	0.797758	0.815088	0.874273	0.872993	0.793826	0.78532	0.792674	0.868112	0.815803	0.77884	0.908872	0.808597	0.783553	0.860258	0.854897	0.777275	0.896028	0.904165	0.900516	0.855135	0.853853	0.820148	0.823971	0.885354	0.803636	0.828767	0.904883	0.887027	0.804339	0.848995	0.818091	0.896636	0.881475	0.813174	0.807874	0.923525	0.935231	0.914372	0.931386	0.908151
BGPH01	0.814004	0.839036	0.818616	0.76512	0.745014	0.793414	0.820962	0.842189	0.783962	0.796662	0.756324	0.837232	0.828014	0.781945	0.772707	0.782888	0.81058	0.779925	0.741169	0.840367	0.771054	0.74746	0.807612	0.822454	0.771341	0.836637	0.838517	0.81936	0.797956	0.805681	0.783221	0.782861	0.82335	0.76518	0.801482	0.824939	0.817943	0.743598	0.799449	0.758342	0.836146	0.829432	0.776221	0.811926	0.827525	0.830792	0.814512	0.842132	0.82343
BGPO01	0.850809	0.839921	0.843347	0.774417	0.775163	0.812251	0.84665	0.878234	0.77468	0.773178	0.775857	0.837575	0.861021	0.768566	0.752537	0.761778	0.843958	0.791519	0.748583	0.871455	0.779644	0.744335	0.823398	0.843767	0.751718	0.862679	0.85973	0.853807	0.831668	0.842696	0.795929	0.790713	0.840504	0.781007	0.811602	0.855709	0.839857	0.759815	0.836843	0.76803	0.844232	0.847196	0.778335	0.797012	0.858679	0.868503	0.848411	0.869096	0.846336
BGPV01	0.826779	0.84332	0.832327	0.789442	0.764199	0.823379	0.858589	0.872091	0.780884	0.775768	0.791059	0.819845	0.83141	0.786021	0.80849	0.815844	0.830871	0.849174	0.804265	0.871561	0.83382	0.814661	0.815769	0.819862	0.811219	0.855581	0.856512	0.833779	0.818293	0.82388	0.855543	0.861498	0.832388	0.836052	0.795705	0.872774	0.829533	0.778479	0.820248	0.794353	0.858707	0.858952	0.845609	0.792059	0.86403	0.867018	0.851036	0.877142	0.855061
BGPW01	0.7765	0.78795	0.791681	0.87266	0.866865	0.815824	0.798506	0.814938	0.891843	0.883818	0.86872	0.776375	0.783166	0.762228	0.740654	0.749942	0.780135	0.782148	0.744401	0.805649	0.77051	0.738457	0.760178	0.772032	0.739741	0.800737	0.806739	0.812587	0.775465	0.767153	0.783353	0.78635	0.801659	0.768184	0.751585	0.805749	0.78757	0.855588	0.762387	0.881983	0.793229	0.78862	0.771436	0.742537	0.81361	0.82448	0.813327	0.816477	0.794067
BGQA01	0.849957	0.846036	0.853874	0.800693	0.764788	0.820775	0.868157	0.891721	0.784076	0.787737	0.781863	0.867159	0.855064	0.789814	0.775492	0.779488	0.86281	0.806654	0.773879	0.888017	0.796668	0.774601	0.849491	0.847068	0.775001	0.880816	0.881502	0.868071	0.845218	0.846945	0.811904	0.8082	0.867075	0.799388	0.817491	0.870091	0.853932	0.776337	0.838154	0.783316	0.863139	0.868394	0.811671	0.812678	0.870906	0.883596	0.86484	0.902538	0.884643
BGQP01	0.85248	0.868389	0.8681	0.793892	0.759636	0.822388	0.87955	0.900433	0.783693	0.785953	0.79977	0.862846	0.871281	0.792153	0.762804	0.771931	0.859252	0.800273	0.763584	0.901745	0.788537	0.762456	0.842588	0.860084	0.761543	0.893756	0.883268	0.871717	0.843172	0.846276	0.805067	0.811412	0.867481	0.784217	0.830179	0.89528	0.85593	0.785545	0.845423	0.797571	0.878421	0.874768	0.80118	0.823366	0.879812	0.897032	0.870648	0.900436	0.875311
BGQQ01	0.834302	0.835467	0.848278	0.783273	0.74395	0.805456	0.852091	0.885588	0.7711	0.760732	0.775943	0.857625	0.848533	0.757747	0.741327	0.748689	0.85156	0.780216	0.754166	0.869029	0.76922	0.753273	0.812817	0.823684	0.75696	0.862991	0.861188	0.848213	0.825119	0.826807	0.776278	0.781843	0.853578	0.77375	0.804615	0.86683	0.845309	0.765267	0.821277	0.771888	0.837228	0.841649	0.785853	0.781681	0.863191	0.869578	0.85977	0.869889	0.866279
BGQR01	0.857324	0.884104	0.86016	0.787739	0.756244	0.819005	0.878699	0.905727	0.806787	0.804246	0.78008	0.892785	0.856045	0.782415	0.79415	0.800384	0.865205	0.804789	0.764946	0.911205	0.791275	0.765925	0.842842	0.84657	0.79092	0.895229	0.888463	0.870523	0.850512	0.85367	0.807403	0.802904	0.856817	0.786205	0.833569	0.893515	0.862314	0.771527	0.841478	0.783142	0.86857	0.882409	0.801634	0.816577	0.878397	0.888644	0.870719	0.909337	0.879604
BGQW01	0.854513	0.871556	0.862895	0.815152	0.78467	0.848332	0.881192	0.902814	0.798467	0.79931	0.798396	0.858116	0.858813	0.794575	0.776508	0.78562	0.860114	0.808864	0.773403	0.888372	0.80094	0.774648	0.846336	0.839373	0.769192	0.882706	0.882065	0.883343	0.846332	0.846948	0.812841	0.809986	0.872429	0.794002	0.814672	0.888823	0.860064	0.78476	0.84317	0.799227	0.87128	0.867088	0.80869	0.808883	0.887207	0.898353	0.879721	0.905598	0.887298
BGQX01	0.867868	0.879712	0.872686	0.803389	0.765649	0.833247	0.885098	0.9128	0.790724	0.784947	0.807074	0.868162	0.875648	0.788386	0.776323	0.782779	0.868087	0.810311	0.773492	0.919412	0.796203	0.773937	0.839443	0.860838	0.771406	0.898716	0.893539	0.874706	0.850114	0.858088	0.815713	0.818137	0.865782	0.795728	0.832446	0.900784	0.867027	0.793646	0.862417	0.80374	0.876027	0.882315	0.80796	0.818309	0.898239	0.911406	0.881388	0.902611	0.881685
BGRB01	0.873435	0.882389	0.887534	0.803891	0.773518	0.838894	0.890289	0.914432	0.799859	0.795264	0.809516	0.879728	0.879358	0.786697	0.779166	0.785395	0.875998	0.809996	0.771314	0.915238	0.798571	0.773893	0.841819	0.857333	0.769502	0.900318	0.899499	0.879839	0.85701	0.863084	0.813444	0.819478	0.873256	0.795137	0.833725	0.897784	0.87259	0.797715	0.858714	0.810864	0.878199	0.885812	0.806554	0.814695	0.90535	0.914977	0.892965	0.915298	0.889745
BGRC01	0.86769	0.872395	0.869112	0.796799	0.758647	0.834818	0.881956	0.905084	0.788726	0.780039	0.80241	0.873665	0.870684	0.775494	0.778779	0.79027	0.882094	0.821531	0.778219	0.923128	0.807556	0.778408	0.848968	0.856238	0.777471	0.899693	0.894429	0.869997	0.852748	0.861905	0.827289	0.830012	0.862286	0.801901	0.829324	0.900404	0.874619	0.787332	0.853042	0.792979	0.871673	0.88179	0.81285	0.810795	0.888575	0.900017	0.877097	0.908433	0.890986
BGRG01	0.825268	0.851411	0.839053	0.800021	0.754801	0.810877	0.866953	0.876968	0.769829	0.775479	0.778763	0.842186	0.838732	0.773383	0.759514	0.767472	0.855048	0.794595	0.77712	0.871212	0.786796	0.77382	0.834378	0.821895	0.774777	0.85935	0.853269	0.862878	0.822905	0.823569	0.800297	0.801331	0.870493	0.804902	0.791426	0.878113	0.830909	0.766903	0.812184	0.779708	0.86075	0.84898	0.807077	0.792693	0.870847	0.886917	0.859997	0.896225	0.885159
BGRI01	0.85036	0.842281	0.84201	0.768452	0.773034	0.804462	0.853576	0.875276	0.776581	0.765177	0.781237	0.835331	0.858511	0.753844	0.746994	0.755869	0.837567	0.789726	0.741557	0.868729	0.778171	0.739399	0.816566	0.846677	0.743696	0.855572	0.860543	0.844242	0.832724	0.846651	0.786978	0.790437	0.836327	0.763462	0.811383	0.864209	0.844324	0.765134	0.839751	0.772842	0.839027	0.846127	0.773831	0.782825	0.861341	0.876598	0.86268	0.878001	0.85373
BGRO01	0.83247	0.847605	0.838222	0.775761	0.747738	0.819524	0.850171	0.870122	0.770487	0.763879	0.784561	0.829869	0.846208	0.778896	0.7562	0.763797	0.842513	0.79062	0.751942	0.869203	0.783923	0.753979	0.822225	0.831747	0.753326	0.867189	0.867894	0.86244	0.832805	0.82557	0.795553	0.799049	0.841133	0.772951	0.798378	0.861179	0.845074	0.772163	0.820561	0.781017	0.846862	0.867556	0.786668	0.806084	0.863473	0.870867	0.861037	0.876404	0.84854
BGRP01	0.84684	0.879836	0.861656	0.78575	0.749796	0.814859	0.864736	0.892396	0.797095	0.801833	0.780892	0.875868	0.853212	0.778518	0.782008	0.791818	0.853384	0.789971	0.756321	0.886331	0.781959	0.75914	0.829784	0.843283	0.778201	0.884743	0.878003	0.859098	0.840593	0.842966	0.795444	0.795915	0.847378	0.779039	0.832307	0.876873	0.852065	0.769338	0.831119	0.778452	0.8631	0.863684	0.790064	0.804614	0.873947	0.875128	0.858784	0.890507	0.863354
BGRT01	0.860211	0.892796	0.867546	0.804637	0.775821	0.841781	0.906329	0.915377	0.795532	0.791638	0.808046	0.862504	0.866135	0.790154	0.779513	0.786231	0.860788	0.809734	0.772876	0.898948	0.802119	0.777879	0.855493	0.847161	0.772135	0.892058	0.892528	0.895168	0.846382	0.851817	0.813644	0.817749	0.883583	0.796451	0.8202	0.898748	0.869525	0.796799	0.842741	0.808867	0.911088	0.878559	0.809829	0.808061	0.918688	0.92897	0.905307	0.927622	0.90396
BGRW01	0.856989	0.88031	0.869682	0.81018	0.778513	0.843027	0.895266	0.910667	0.801006	0.799321	0.805524	0.858301	0.861042	0.802794	0.789102	0.794589	0.871725	0.813345	0.774234	0.898908	0.804358	0.77979	0.864075	0.843596	0.772962	0.889083	0.890615	0.892998	0.849018	0.847826	0.816989	0.814673	0.881192	0.799476	0.812548	0.892785	0.864993	0.793187	0.84061	0.806921	0.897504	0.877447	0.814263	0.821348	0.90491	0.913971	0.893423	0.925159	0.899146
BGRX01	0.810947	0.812172	0.813735	0.813987	0.80376	0.86303	0.819188	0.84895	0.816168	0.814214	0.798836	0.802196	0.802222	0.823011	0.78595	0.796131	0.812513	0.832255	0.801026	0.845892	0.819805	0.790096	0.79661	0.803631	0.794829	0.834673	0.835315	0.846119	0.808565	0.804293	0.842837	0.839373	0.818403	0.820184	0.778425	0.831463	0.82529	0.78876	0.794292	0.81406	0.811691	0.821172	0.822654	0.764961	0.831259	0.851557	0.829654	0.847446	0.828402
BGSA01	0.821522	0.853064	0.835281	0.765606	0.734867	0.797361	0.83035	0.860588	0.788063	0.782588	0.764894	0.849629	0.817957	0.761381	0.769962	0.776177	0.834556	0.774392	0.734784	0.864289	0.762992	0.736244	0.811323	0.813916	0.772379	0.853152	0.848126	0.841463	0.81799	0.815407	0.775937	0.771295	0.821291	0.757901	0.813794	0.842568	0.833842	0.749521	0.806359	0.75927	0.825535	0.835695	0.766053	0.782968	0.843087	0.854131	0.836122	0.858735	0.836413
BGSD01	0.828602	0.85115	0.831966	0.776858	0.730874	0.789636	0.841961	0.876759	0.778114	0.776781	0.75048	0.86852	0.838342	0.753806	0.765039	0.771501	0.848999	0.777885	0.749247	0.86334	0.76949	0.754153	0.811569	0.81129	0.777837	0.862129	0.854263	0.835473	0.819234	0.82432	0.775823	0.770816	0.847	0.773437	0.807973	0.848679	0.825688	0.740257	0.808951	0.751659	0.837577	0.843814	0.788705	0.791051	0.844659	0.847562	0.832619	0.870507	0.862937
BGSF01	0.866604	0.867263	0.862901	0.797109	0.771104	0.8287	0.882293	0.898998	0.784912	0.781177	0.800215	0.863807	0.86531	0.785164	0.77132	0.779519	0.857845	0.80395	0.767744	0.894474	0.791595	0.770885	0.830218	0.851703	0.765151	0.892037	0.900976	0.865137	0.84796	0.850998	0.808298	0.814075	0.860425	0.789842	0.814415	0.885941	0.87565	0.78903	0.845625	0.798843	0.866791	0.882072	0.804313	0.822636	0.889441	0.899497	0.883338	0.902612	0.873356
BGSJ01	0.847486	0.883122	0.859365	0.79627	0.770598	0.831234	0.894384	0.90343	0.786787	0.78114	0.802181	0.85233	0.858358	0.791012	0.785003	0.78864	0.857742	0.816263	0.780177	0.892017	0.800559	0.778763	0.852086	0.84797	0.776209	0.892266	0.87792	0.881214	0.844563	0.839215	0.821104	0.825553	0.879497	0.799984	0.823493	0.896004	0.857512	0.790116	0.836304	0.800278	0.896886	0.875477	0.811341	0.816126	0.901655	0.931564	0.890649	0.91695	0.89125
BGSL01	0.809669	0.817582	0.821268	0.762302	0.734783	0.794707	0.822468	0.844373	0.751869	0.750021	0.762864	0.81164	0.820679	0.77084	0.77996	0.78927	0.824161	0.819953	0.773419	0.842873	0.80267	0.782195	0.787859	0.807295	0.777834	0.856425	0.847219	0.81539	0.817327	0.809416	0.826956	0.832631	0.810023	0.806151	0.786859	0.835541	0.824029	0.753084	0.798523	0.768878	0.813715	0.850659	0.808829	0.783811	0.839211	0.841812	0.823531	0.845968	0.8289
BGSN01	0.792072	0.803608	0.800686	0.888808	0.862056	0.824788	0.812503	0.832385	0.884895	0.875473	0.874421	0.787154	0.794177	0.76219	0.756974	0.763575	0.79367	0.797032	0.765603	0.824014	0.784504	0.760639	0.770078	0.786337	0.762232	0.815818	0.820481	0.819164	0.79046	0.778774	0.804653	0.807138	0.804673	0.786991	0.761714	0.812232	0.802289	0.862315	0.772602	0.878326	0.808505	0.80005	0.793413	0.751901	0.81999	0.832659	0.816981	0.828216	0.807097
BGSO01	0.879383	0.885653	0.88484	0.813873	0.775892	0.846819	0.893532	0.928605	0.798891	0.795016	0.805073	0.890484	0.879442	0.797656	0.783053	0.790346	0.883561	0.820786	0.783154	0.928877	0.804925	0.787878	0.854047	0.859693	0.77891	0.918632	0.908296	0.887984	0.870097	0.871641	0.824336	0.821749	0.87785	0.805849	0.83215	0.90602	0.883882	0.791917	0.865918	0.804521	0.880261	0.901613	0.818151	0.829687	0.903434	0.914988	0.890052	0.919762	0.89685
BGSR01	0.771432	0.766125	0.758703	0.846325	0.934503	0.79066	0.775338	0.787109	0.862775	0.850625	0.87204	0.766718	0.770292	0.733263	0.715158	0.724179	0.748224	0.754896	0.725341	0.777075	0.738248	0.722409	0.731005	0.766004	0.722349	0.768449	0.779189	0.781721	0.763218	0.757629	0.762795	0.765474	0.771675	0.749282	0.737744	0.774196	0.766381	0.856444	0.754742	0.883144	0.765695	0.759173	0.753036	0.714302	0.782018	0.794012	0.785792	0.78529	0.7649
BGST01	0.844001	0.873338	0.868452	0.793569	0.762426	0.825109	0.886833	0.899939	0.781688	0.777682	0.789176	0.848548	0.850164	0.776179	0.766304	0.771255	0.848379	0.796586	0.763494	0.879073	0.788093	0.763964	0.843518	0.838145	0.760913	0.878814	0.872957	0.882151	0.853413	0.835728	0.802781	0.805482	0.870733	0.7836	0.821595	0.886568	0.851438	0.788264	0.823034	0.789216	0.876078	0.859079	0.796671	0.793997	0.897535	0.905991	0.896937	0.907153	0.891008
BGSW01	0.821513	0.826284	0.824365	0.773984	0.748102	0.801311	0.830618	0.854628	0.762104	0.759959	0.771533	0.822457	0.833418	0.76958	0.775415	0.782471	0.833254	0.824332	0.772756	0.852836	0.808606	0.784804	0.796581	0.819914	0.775405	0.853937	0.857255	0.822707	0.814183	0.820209	0.82795	0.833673	0.824262	0.804998	0.784786	0.844671	0.832047	0.761954	0.812612	0.778979	0.823688	0.864499	0.811205	0.801685	0.847248	0.854509	0.838985	0.854589	0.836913
BGTB01	0.758117	0.770642	0.766664	0.877609	0.865676	0.788664	0.780315	0.793052	0.863338	0.849956	0.860717	0.775097	0.760439	0.740707	0.732368	0.741243	0.778579	0.771029	0.751365	0.789297	0.751442	0.744856	0.737836	0.751611	0.749652	0.781785	0.791283	0.786133	0.761945	0.750253	0.778156	0.779746	0.782125	0.774184	0.730672	0.799736	0.77275	0.846802	0.751441	0.858348	0.773565	0.769324	0.778556	0.720278	0.788511	0.799472	0.791464	0.796524	0.790807
BGTE01	0.852822	0.890458	0.873892	0.804981	0.774784	0.839965	0.898151	0.91271	0.790721	0.786771	0.803109	0.85864	0.862755	0.787474	0.778274	0.784169	0.860092	0.808988	0.773212	0.893766	0.800582	0.77581	0.848873	0.840801	0.769268	0.89026	0.883066	0.892271	0.854233	0.843689	0.813991	0.819213	0.876423	0.795152	0.823435	0.896134	0.861342	0.793004	0.836496	0.803392	0.887669	0.874847	0.808808	0.805924	0.913281	0.921298	0.899996	0.919677	0.899739
BGTM01	0.849454	0.842277	0.853538	0.792113	0.755724	0.819441	0.864876	0.890162	0.779336	0.783583	0.774865	0.856399	0.851613	0.784839	0.765396	0.776517	0.863402	0.804723	0.762256	0.888725	0.793591	0.760589	0.834705	0.847994	0.759931	0.88747	0.880146	0.85442	0.846091	0.852936	0.807648	0.804538	0.847848	0.785088	0.808765	0.879026	0.856818	0.76526	0.842066	0.780672	0.856651	0.86901	0.79616	0.814053	0.859677	0.86978	0.84881	0.889901	0.863326
BGTO01	0.857825	0.859371	0.867153	0.805478	0.753232	0.820173	0.87571	0.90652	0.776056	0.770787	0.787733	0.879057	0.860788	0.770934	0.763768	0.769325	0.8788	0.799518	0.777027	0.904851	0.784483	0.777979	0.829043	0.844717	0.772806	0.889255	0.879783	0.858112	0.84468	0.852318	0.802072	0.807236	0.868247	0.79855	0.816707	0.895075	0.855404	0.775027	0.852949	0.786373	0.863138	0.870804	0.814501	0.801166	0.882225	0.88893	0.869628	0.894203	0.892144
BGTP01	0.874846	0.886507	0.889224	0.807601	0.771405	0.842382	0.892795	0.924176	0.794608	0.790742	0.806308	0.885124	0.881314	0.791182	0.780405	0.791153	0.879808	0.812885	0.777056	0.922506	0.802235	0.776167	0.847983	0.862458	0.773098	0.910982	0.90039	0.884774	0.863722	0.865279	0.816903	0.822949	0.875196	0.79745	0.839522	0.911435	0.877466	0.792603	0.861955	0.805189	0.883992	0.891027	0.811892	0.818146	0.903761	0.913928	0.896291	0.917577	0.891174
BGTS01	0.776148	0.770966	0.781775	0.864316	0.848642	0.8031	0.791539	0.807624	0.856241	0.846541	0.860377	0.766939	0.772296	0.751809	0.741421	0.749673	0.782149	0.785162	0.750629	0.804787	0.775607	0.751141	0.759359	0.758198	0.749173	0.800093	0.802795	0.807251	0.777539	0.768138	0.791271	0.785005	0.780681	0.776747	0.745183	0.787579	0.786641	0.847875	0.756458	0.863852	0.789055	0.782546	0.775319	0.738535	0.793562	0.804272	0.788644	0.8139	0.792613
BGTV01	0.760601	0.756492	0.752794	0.855025	0.866824	0.794711	0.769306	0.788954	0.860047	0.842038	0.876819	0.756903	0.754825	0.733483	0.726348	0.738666	0.75496	0.763975	0.731744	0.788297	0.750196	0.727711	0.732578	0.74169	0.734392	0.770318	0.785254	0.782602	0.756596	0.742011	0.772713	0.767264	0.760145	0.75719	0.733905	0.768167	0.77194	0.854448	0.741611	0.857349	0.768146	0.75872	0.75988	0.71479	0.77414	0.784704	0.789271	0.785134	0.765414
BGTW01	0.857535	0.888438	0.863489	0.804207	0.778157	0.840469	0.904113	0.913978	0.793736	0.787382	0.805673	0.862214	0.865055	0.787539	0.776167	0.783117	0.865013	0.810103	0.771646	0.89868	0.800316	0.774773	0.856038	0.851475	0.767173	0.891497	0.885151	0.894334	0.846394	0.851279	0.816829	0.820096	0.879797	0.794378	0.817858	0.898723	0.867639	0.795273	0.851182	0.806495	0.891458	0.874754	0.806919	0.810652	0.914254	0.929497	0.903914	0.926208	0.902568
BGUE01	0.859902	0.895687	0.866495	0.803471	0.776653	0.840365	0.909985	0.914317	0.794622	0.787989	0.809402	0.863764	0.86914	0.791178	0.788521	0.794135	0.869223	0.819959	0.782736	0.906627	0.812627	0.784568	0.866197	0.850934	0.779843	0.897395	0.891435	0.898012	0.854823	0.856373	0.823506	0.828795	0.885118	0.80372	0.818131	0.90582	0.872604	0.797844	0.845888	0.809157	0.910566	0.882313	0.815888	0.812332	0.91694	0.933403	0.905371	0.935142	0.907046
BGUF01	0.867114	0.861494	0.863376	0.79688	0.770027	0.830749	0.879178	0.909219	0.787972	0.782593	0.797477	0.868835	0.859646	0.784385	0.784871	0.792179	0.870589	0.818555	0.780689	0.915008	0.799775	0.781139	0.839535	0.845983	0.780197	0.905359	0.900685	0.865608	0.858885	0.863986	0.823436	0.817492	0.85067	0.80415	0.827984	0.886453	0.867878	0.78714	0.853265	0.792509	0.861972	0.888303	0.816737	0.819698	0.882478	0.898046	0.880594	0.904785	0.878736
BGUG01	0.859714	0.89341	0.867283	0.80694	0.779988	0.849901	0.909421	0.911823	0.797554	0.790073	0.80757	0.8594	0.867257	0.791328	0.780996	0.787442	0.862445	0.813426	0.774051	0.902859	0.801738	0.775317	0.855508	0.84473	0.773849	0.901656	0.888744	0.893861	0.864345	0.848935	0.815126	0.81896	0.883119	0.798468	0.817061	0.907549	0.867445	0.796323	0.848071	0.805903	0.894504	0.889497	0.813522	0.824748	0.917941	0.927103	0.90541	0.931598	0.903521
BGUH01	0.859273	0.872808	0.875251	0.807971	0.772648	0.837264	0.878992	0.904408	0.79591	0.789145	0.806909	0.862223	0.867921	0.79067	0.773935	0.783183	0.869012	0.808217	0.780749	0.916633	0.798014	0.774482	0.83798	0.857444	0.776243	0.894459	0.889945	0.873671	0.852075	0.855438	0.820375	0.826193	0.867305	0.802549	0.823674	0.897355	0.869464	0.795105	0.847386	0.808044	0.87004	0.880856	0.80913	0.811997	0.890642	0.91833	0.88654	0.908041	0.880585
BGUI01	0.869118	0.875679	0.877305	0.804907	0.777051	0.834606	0.892185	0.912657	0.795665	0.789698	0.804668	0.87332	0.878058	0.793715	0.782737	0.788333	0.880959	0.818173	0.783478	0.920712	0.806191	0.7834	0.855686	0.868143	0.780576	0.91545	0.90304	0.879575	0.86461	0.870032	0.823483	0.825934	0.879925	0.804502	0.831719	0.900812	0.87905	0.793158	0.85499	0.806934	0.888551	0.892523	0.817715	0.830652	0.896335	0.911766	0.88615	0.911826	0.890832
BGUO01	0.850088	0.886536	0.858736	0.806293	0.777794	0.843084	0.895096	0.907785	0.795448	0.79106	0.812795	0.857255	0.855783	0.794253	0.794092	0.798175	0.85677	0.824102	0.78599	0.892208	0.812333	0.789167	0.854705	0.838357	0.783356	0.884651	0.891087	0.892133	0.845281	0.844748	0.827184	0.829363	0.87659	0.808431	0.82179	0.894161	0.864408	0.801491	0.834314	0.812537	0.889476	0.87756	0.825583	0.805074	0.911832	0.924311	0.906927	0.921274	0.899825
BGUQ01	0.854962	0.863995	0.859969	0.792261	0.756728	0.818691	0.880966	0.908478	0.780261	0.775603	0.787678	0.860765	0.862942	0.769527	0.771968	0.778978	0.870668	0.817779	0.765553	0.906821	0.814639	0.76388	0.836297	0.845584	0.762951	0.890893	0.883882	0.875971	0.848174	0.855234	0.813015	0.814046	0.855533	0.786029	0.810562	0.891335	0.860989	0.776338	0.842798	0.787409	0.86925	0.877312	0.798164	0.803257	0.879024	0.892294	0.870214	0.905233	0.879062
BGUR01	0.868184	0.878016	0.881287	0.806746	0.773893	0.834485	0.892614	0.913645	0.795002	0.789307	0.807914	0.868394	0.879551	0.791939	0.785009	0.791445	0.8811	0.818881	0.785522	0.921422	0.80526	0.78625	0.849063	0.862057	0.782614	0.915594	0.905666	0.888524	0.86071	0.865894	0.828705	0.832283	0.88007	0.810174	0.837932	0.904249	0.879732	0.798324	0.859128	0.807935	0.885635	0.895963	0.818976	0.826083	0.89982	0.92312	0.89176	0.918694	0.892342
BGUU01	0.855707	0.892152	0.870529	0.807277	0.77858	0.842645	0.900321	0.911043	0.797427	0.792872	0.81013	0.862704	0.865434	0.784447	0.774887	0.783874	0.859061	0.810023	0.775232	0.900891	0.799797	0.775436	0.855486	0.847353	0.772356	0.887557	0.886853	0.901631	0.845	0.842013	0.817152	0.820161	0.889738	0.800494	0.82255	0.90196	0.8651	0.802467	0.840935	0.809862	0.895319	0.878047	0.804319	0.809923	0.914181	0.933385	0.906413	0.928674	0.90043
BGUV01	0.83043	0.83351	0.840704	0.770965	0.741372	0.799531	0.841281	0.864462	0.762845	0.758864	0.767155	0.832274	0.837043	0.774408	0.790746	0.796742	0.837864	0.828417	0.780791	0.861068	0.811016	0.791202	0.803784	0.8207	0.786286	0.876619	0.860155	0.833225	0.830764	0.82668	0.837947	0.842835	0.825569	0.813991	0.802571	0.846777	0.841451	0.76087	0.817763	0.774853	0.833047	0.865474	0.817764	0.789341	0.850513	0.862186	0.835747	0.863351	0.847807
BGUW01	0.826412	0.835306	0.837419	0.773032	0.743412	0.799975	0.842014	0.859471	0.764609	0.760639	0.768678	0.829609	0.839351	0.776192	0.789894	0.796135	0.838066	0.827795	0.780701	0.860989	0.810143	0.791644	0.804231	0.822478	0.785674	0.874419	0.860626	0.833684	0.826482	0.824525	0.83923	0.84357	0.826291	0.813364	0.798636	0.849118	0.840862	0.764555	0.815094	0.776922	0.832142	0.863802	0.817406	0.78842	0.853423	0.863477	0.836475	0.864642	0.849607
BGUY01	0.857019	0.855842	0.860402	0.799034	0.758482	0.820087	0.868562	0.885099	0.778605	0.774697	0.788121	0.865733	0.866874	0.769956	0.76054	0.766036	0.870673	0.795877	0.769488	0.894927	0.781709	0.773368	0.827392	0.847607	0.770048	0.883333	0.880033	0.855906	0.841738	0.852311	0.800541	0.805987	0.876228	0.793553	0.823936	0.87784	0.856713	0.780049	0.842485	0.78539	0.86198	0.871048	0.805183	0.802944	0.874275	0.886416	0.869072	0.892524	0.881969
BGUZ01	0.854942	0.889248	0.886027	0.805642	0.770118	0.838313	0.898395	0.912068	0.792902	0.786915	0.804919	0.856919	0.860033	0.78681	0.787008	0.794173	0.869997	0.808956	0.774582	0.894935	0.799127	0.775816	0.849205	0.843333	0.770102	0.889334	0.884405	0.893528	0.850768	0.844733	0.814649	0.817068	0.878447	0.793589	0.822145	0.894363	0.861803	0.799732	0.838598	0.803517	0.886913	0.871337	0.805523	0.805716	0.910944	0.919236	0.8979	0.918449	0.900861
BGVC01	0.84773	0.874907	0.85579	0.790654	0.762115	0.834823	0.882467	0.898803	0.790034	0.775086	0.801187	0.851067	0.849622	0.78068	0.766434	0.771735	0.849891	0.795482	0.757949	0.887184	0.786393	0.760531	0.843313	0.839847	0.762786	0.875243	0.871346	0.879388	0.835344	0.839944	0.798732	0.802247	0.867962	0.781226	0.809643	0.891311	0.859351	0.786453	0.832782	0.794022	0.873713	0.860501	0.793402	0.795431	0.902387	0.910341	0.8935	0.909009	0.8817
BGVE01	0.533009	0.526015	0.533119	0.493551	0.474059	0.521443	0.543504	0.562239	0.490274	0.482581	0.489448	0.528815	0.526194	0.482834	0.471418	0.477417	0.542252	0.502952	0.472705	0.557761	0.49255	0.473469	0.518564	0.513773	0.475171	0.564737	0.550555	0.540943	0.540607	0.528432	0.505744	0.50311	0.523995	0.491612	0.503548	0.542382	0.555664	0.474646	0.526493	0.489236	0.52812	0.551003	0.498361	0.504248	0.546398	0.547947	0.537309	0.558154	0.536471
BGVF01	0.767823	0.790988	0.783639	0.849375	0.84585	0.787801	0.80541	0.811815	0.839999	0.828049	0.884203	0.768242	0.774275	0.740595	0.738619	0.746952	0.77331	0.776888	0.745924	0.814005	0.76106	0.747035	0.761326	0.759581	0.74507	0.796422	0.803235	0.80166	0.771692	0.761528	0.78852	0.791268	0.78794	0.771402	0.734258	0.808999	0.77742	0.869496	0.750029	0.876675	0.794656	0.785779	0.775529	0.739925	0.806629	0.825423	0.803982	0.813344	0.790857
BGVH01	0.854091	0.883247	0.87518	0.800266	0.771365	0.833746	0.899704	0.909246	0.786539	0.77889	0.798983	0.858409	0.854664	0.779319	0.772172	0.778878	0.855946	0.803885	0.768303	0.889388	0.795721	0.771928	0.848372	0.836383	0.766756	0.886291	0.878118	0.887771	0.849926	0.840996	0.808683	0.813585	0.87623	0.789359	0.824437	0.889153	0.856172	0.790827	0.838021	0.800891	0.879199	0.869136	0.80127	0.800627	0.90594	0.916951	0.894575	0.914514	0.897532
BGVI01	0.84044	0.881422	0.856909	0.804683	0.778139	0.833815	0.88262	0.900031	0.793877	0.788912	0.811462	0.847985	0.850734	0.787373	0.785918	0.792312	0.851496	0.821417	0.78417	0.889777	0.808335	0.78383	0.847188	0.836003	0.781001	0.875673	0.87874	0.881741	0.838608	0.837862	0.825003	0.828878	0.869068	0.802693	0.813667	0.890414	0.855853	0.796816	0.82692	0.808964	0.879488	0.868014	0.81735	0.802634	0.902169	0.919922	0.90073	0.913793	0.889795
BGVJ01	0.852256	0.855645	0.862333	0.80465	0.756862	0.818174	0.874115	0.901837	0.778196	0.771923	0.785872	0.867966	0.867085	0.775868	0.770958	0.776654	0.875012	0.81161	0.781468	0.891129	0.800329	0.780031	0.832822	0.841829	0.780918	0.883832	0.875998	0.856543	0.841787	0.848347	0.808145	0.811374	0.868206	0.803906	0.81465	0.877295	0.853268	0.774277	0.831522	0.788335	0.867589	0.866777	0.817118	0.804689	0.878977	0.883202	0.872284	0.893662	0.890454
BGVM01	0.848478	0.871096	0.855451	0.805577	0.762161	0.829326	0.885694	0.898207	0.781525	0.774338	0.794646	0.866274	0.85542	0.772303	0.765775	0.772903	0.86515	0.794769	0.776377	0.887116	0.787845	0.774953	0.834448	0.832571	0.773482	0.872503	0.869933	0.875825	0.836073	0.83226	0.800189	0.803155	0.877279	0.798683	0.817117	0.878057	0.847912	0.787074	0.831422	0.789697	0.879403	0.856923	0.813606	0.791684	0.896335	0.90617	0.885151	0.908699	0.91043
BGVN01	0.837253	0.883928	0.861272	0.792724	0.76001	0.822353	0.869005	0.890086	0.808345	0.804341	0.781909	0.868859	0.836499	0.769508	0.790272	0.798651	0.840166	0.795186	0.761188	0.87558	0.783881	0.757945	0.828134	0.816248	0.783766	0.86961	0.864441	0.874812	0.842844	0.830829	0.800541	0.797727	0.850437	0.792882	0.82854	0.868166	0.843253	0.77577	0.823462	0.784906	0.856795	0.851269	0.790716	0.780873	0.876827	0.893066	0.87437	0.896659	0.880234
BGVO01	0.850759	0.875874	0.862563	0.796263	0.777406	0.836261	0.897398	0.899202	0.790582	0.783629	0.804367	0.85024	0.852924	0.781582	0.78338	0.789091	0.856174	0.81376	0.778697	0.890239	0.80231	0.77861	0.843585	0.831486	0.773667	0.882989	0.887237	0.887157	0.855376	0.841376	0.818592	0.823256	0.871109	0.801575	0.810164	0.892116	0.859808	0.799214	0.833137	0.802428	0.883328	0.876555	0.812218	0.805234	0.906179	0.918308	0.902218	0.920853	0.896817
BGVQ01	0.838712	0.836401	0.853959	0.777566	0.75149	0.817508	0.846447	0.868759	0.775879	0.767539	0.781717	0.833915	0.838227	0.770389	0.773443	0.782383	0.886637	0.804318	0.765159	0.878482	0.78915	0.767415	0.820148	0.83437	0.771447	0.880933	0.882006	0.842848	0.846915	0.838513	0.815628	0.817751	0.836861	0.788613	0.819668	0.862434	0.862514	0.769354	0.832155	0.787147	0.835836	0.878656	0.797988	0.811495	0.854276	0.873325	0.854026	0.869846	0.851409
BGVS01	0.855572	0.889534	0.861107	0.803926	0.771143	0.838181	0.898234	0.911171	0.793578	0.789007	0.807888	0.859348	0.867981	0.787771	0.775632	0.782494	0.856238	0.808339	0.769554	0.898802	0.807864	0.7738	0.855629	0.846968	0.767232	0.887406	0.883688	0.902289	0.844073	0.841885	0.810971	0.817623	0.879822	0.791945	0.813998	0.898779	0.864951	0.798575	0.84027	0.806228	0.894351	0.87709	0.804571	0.810183	0.915126	0.932648	0.900777	0.925149	0.897258
BGVT01	0.759553	0.749136	0.745083	0.689022	0.669774	0.7208	0.759957	0.767729	0.682383	0.678591	0.69854	0.738053	0.760547	0.701537	0.680122	0.685472	0.752538	0.704038	0.671488	0.773093	0.695726	0.678798	0.725982	0.748102	0.677722	0.775182	0.772843	0.740563	0.738567	0.74956	0.71079	0.715829	0.741882	0.700423	0.724026	0.759415	0.747354	0.683379	0.738697	0.696602	0.748986	0.761434	0.704864	0.726448	0.761899	0.774212	0.752756	0.772175	0.749746
BGVU01	0.831647	0.842582	0.849196	0.774106	0.746274	0.823025	0.846344	0.871533	0.772353	0.761159	0.783393	0.831514	0.837951	0.773361	0.750846	0.758992	0.842793	0.788397	0.749641	0.868765	0.780276	0.752681	0.809788	0.818948	0.750456	0.865948	0.86751	0.859168	0.841889	0.823429	0.793762	0.795594	0.834006	0.772248	0.799943	0.860809	0.845935	0.773452	0.819198	0.77769	0.835543	0.860491	0.78423	0.793306	0.864871	0.869054	0.862465	0.871276	0.852192
BGVV01	0.868433	0.88163	0.880822	0.804412	0.773745	0.847033	0.88483	0.906477	0.809573	0.793598	0.823055	0.869526	0.877287	0.785293	0.775496	0.785652	0.87686	0.812707	0.774759	0.910862	0.798833	0.771742	0.847736	0.856838	0.775597	0.894966	0.897652	0.879611	0.852792	0.857856	0.814247	0.819173	0.872773	0.799471	0.828818	0.899471	0.877441	0.797408	0.854561	0.808904	0.87933	0.880711	0.807354	0.812753	0.901009	0.907556	0.890056	0.912587	0.88603
BGVW01	0.837274	0.867211	0.849239	0.787337	0.752934	0.827011	0.879603	0.890137	0.785349	0.766944	0.799756	0.841961	0.838622	0.773051	0.763135	0.771599	0.851787	0.794287	0.761057	0.88075	0.783579	0.758336	0.838418	0.829127	0.763214	0.869957	0.863377	0.864926	0.839723	0.831654	0.801451	0.806057	0.861643	0.786029	0.815991	0.901275	0.852545	0.778516	0.830796	0.787136	0.871982	0.856348	0.7933	0.787459	0.887191	0.900524	0.895369	0.904684	0.882537
BGVX01	0.844766	0.875552	0.85451	0.786404	0.768148	0.822581	0.884304	0.889927	0.779683	0.771125	0.797013	0.848644	0.847464	0.772619	0.76875	0.776058	0.841225	0.801199	0.764994	0.886179	0.792449	0.764673	0.832357	0.833955	0.76188	0.86958	0.86825	0.873696	0.835425	0.837032	0.804268	0.807546	0.857305	0.787566	0.809482	0.876827	0.849308	0.790281	0.826668	0.790091	0.872603	0.851589	0.797153	0.785795	0.893157	0.899331	0.879449	0.903863	0.884393
BGVY01	0.845327	0.877549	0.85036	0.798784	0.779824	0.833921	0.889614	0.885178	0.795183	0.789451	0.814241	0.840469	0.854792	0.793748	0.778863	0.785996	0.850125	0.808872	0.775162	0.894579	0.794349	0.772402	0.839885	0.83416	0.773369	0.874286	0.872113	0.897983	0.845394	0.833579	0.817623	0.822893	0.87583	0.801803	0.811312	0.88514	0.858803	0.801258	0.831212	0.810891	0.875616	0.858129	0.809785	0.793129	0.89517	0.908638	0.891601	0.905897	0.881523
BGVZ01	0.855823	0.88052	0.851172	0.792704	0.767161	0.835848	0.893483	0.89495	0.794408	0.778731	0.813177	0.846038	0.858809	0.778851	0.783133	0.790608	0.858124	0.813882	0.778185	0.894833	0.803608	0.779737	0.852068	0.845545	0.781229	0.8844	0.877326	0.878932	0.837541	0.8448	0.820214	0.822385	0.866548	0.802129	0.815521	0.888115	0.862266	0.789074	0.839717	0.794449	0.900177	0.860859	0.815904	0.804334	0.90181	0.908315	0.887441	0.906978	0.889123
BGWA01	0.849772	0.879572	0.862788	0.78206	0.749722	0.815075	0.868923	0.890816	0.800022	0.79513	0.781586	0.879151	0.85587	0.769188	0.78555	0.792292	0.855987	0.794052	0.756924	0.889416	0.78197	0.762614	0.822781	0.836235	0.780293	0.890341	0.878039	0.857313	0.843285	0.844814	0.798569	0.802604	0.850353	0.779933	0.834366	0.878765	0.851565	0.771116	0.833239	0.782677	0.858892	0.864819	0.791463	0.796259	0.877284	0.882339	0.865233	0.888391	0.871371
BGWB01	0.856806	0.855405	0.854085	0.794679	0.747363	0.811981	0.8661	0.88923	0.770025	0.764668	0.773125	0.878606	0.855311	0.768849	0.761435	0.7666	0.871429	0.795658	0.772158	0.885415	0.785328	0.777772	0.818006	0.841342	0.773686	0.890477	0.886564	0.848112	0.84854	0.847104	0.800878	0.805708	0.862206	0.796038	0.812571	0.87049	0.875786	0.76461	0.83891	0.779618	0.853987	0.885578	0.807514	0.811928	0.87225	0.879467	0.860746	0.885747	0.881099
BGWC01	0.852812	0.871451	0.852221	0.792329	0.769974	0.835472	0.897028	0.897737	0.787213	0.779189	0.800409	0.852233	0.852844	0.778241	0.773472	0.779607	0.854997	0.811962	0.769488	0.886312	0.796764	0.771809	0.853449	0.838447	0.769014	0.884234	0.882233	0.872911	0.841958	0.849758	0.811813	0.817017	0.877162	0.792998	0.812996	0.892526	0.860234	0.7928	0.84044	0.803171	0.879422	0.871857	0.803606	0.800452	0.89314	0.91181	0.89583	0.916562	0.883973
BGWD01	0.88917	0.822092	0.819497	0.762262	0.740638	0.781911	0.825876	0.846345	0.745507	0.740277	0.75468	0.819681	0.854802	0.739129	0.739812	0.744679	0.823691	0.769829	0.730438	0.853722	0.760989	0.730088	0.792977	0.88283	0.734024	0.851486	0.848382	0.824825	0.823881	0.892641	0.772284	0.773815	0.815693	0.753485	0.810602	0.838406	0.826306	0.763407	0.866908	0.754397	0.8235	0.830298	0.765229	0.76732	0.8327	0.839674	0.832506	0.845565	0.829941
BGWF01	0.862959	0.85097	0.851233	0.773642	0.767771	0.810868	0.855617	0.889055	0.776233	0.763114	0.785122	0.847015	0.86513	0.755749	0.744114	0.754478	0.846947	0.786177	0.738772	0.873529	0.7763	0.738711	0.818805	0.853776	0.740945	0.868843	0.866657	0.851621	0.839755	0.856845	0.784336	0.78726	0.844962	0.761674	0.814451	0.870869	0.851404	0.767342	0.853257	0.774797	0.843433	0.848983	0.771545	0.783219	0.868273	0.881975	0.86111	0.875507	0.857162
BGWG01	0.86133	0.848802	0.849861	0.772841	0.771537	0.812176	0.859359	0.886565	0.778351	0.765	0.784315	0.843852	0.86821	0.757107	0.745137	0.755519	0.848449	0.786173	0.739042	0.876477	0.777342	0.737672	0.817459	0.85425	0.740689	0.865335	0.865541	0.85318	0.838923	0.856264	0.784892	0.787815	0.843337	0.762218	0.812355	0.873742	0.851349	0.766275	0.852161	0.774538	0.842865	0.848409	0.77048	0.784301	0.869038	0.881386	0.863974	0.880351	0.857907
BGWJ01	0.856449	0.836935	0.842499	0.772075	0.754138	0.816762	0.845128	0.863328	0.77204	0.761296	0.779742	0.837729	0.857564	0.762522	0.764493	0.770453	0.857627	0.80094	0.759523	0.872751	0.78529	0.758641	0.817005	0.840924	0.762412	0.881903	0.87364	0.843386	0.839004	0.856093	0.807851	0.810512	0.83368	0.783399	0.805264	0.854934	0.854571	0.765513	0.851475	0.780006	0.843747	0.863929	0.794089	0.802161	0.855904	0.866791	0.858227	0.865767	0.847134
BGWK01	0.848536	0.853739	0.871143	0.798862	0.752474	0.814648	0.869183	0.896614	0.774135	0.768085	0.780608	0.86351	0.849636	0.773377	0.766765	0.773188	0.870015	0.801588	0.783536	0.88726	0.786502	0.78315	0.829079	0.833844	0.783244	0.895063	0.877584	0.859199	0.854415	0.842826	0.808918	0.811872	0.86022	0.808714	0.833725	0.874852	0.855612	0.775853	0.832274	0.780356	0.857184	0.862719	0.818424	0.798112	0.876226	0.888374	0.865575	0.889524	0.892833
BGWM01	0.852565	0.85323	0.86772	0.779782	0.749763	0.81672	0.862918	0.885717	0.774228	0.771112	0.786689	0.858418	0.85658	0.765017	0.751065	0.764885	0.852826	0.791995	0.750859	0.884547	0.78187	0.749476	0.817128	0.838901	0.744874	0.875036	0.871167	0.856796	0.837835	0.843424	0.801298	0.807564	0.851515	0.773451	0.819583	0.871159	0.846713	0.779717	0.843046	0.779851	0.851958	0.855226	0.78045	0.78867	0.87326	0.88182	0.860815	0.880509	0.864335
BGWN01	0.840545	0.820981	0.823897	0.787653	0.751742	0.801513	0.831157	0.854727	0.762093	0.761495	0.768639	0.85267	0.831789	0.755614	0.754522	0.760949	0.842778	0.791209	0.766775	0.871406	0.783287	0.772541	0.800576	0.820571	0.767626	0.854988	0.857205	0.831954	0.821218	0.832028	0.797929	0.791195	0.831889	0.797571	0.790617	0.841607	0.832815	0.757439	0.822268	0.762667	0.837366	0.842074	0.799995	0.781778	0.840769	0.845757	0.840506	0.858539	0.850262
BGWO01	0.854759	0.847886	0.856138	0.799841	0.761704	0.819135	0.870033	0.891371	0.77748	0.774791	0.778437	0.877555	0.851668	0.777655	0.765725	0.772455	0.874733	0.801114	0.780929	0.893521	0.786268	0.777654	0.83204	0.832832	0.77984	0.892193	0.885549	0.865097	0.848543	0.847416	0.805517	0.801342	0.864352	0.800692	0.819207	0.878764	0.861003	0.770697	0.840243	0.777901	0.858389	0.866967	0.813839	0.808533	0.875679	0.884814	0.864708	0.894126	0.891018
BGWP01	0.863306	0.868087	0.863935	0.799907	0.766488	0.837304	0.867413	0.902409	0.798783	0.783082	0.814258	0.858268	0.865764	0.784593	0.777327	0.788203	0.86854	0.813613	0.777356	0.913829	0.799563	0.776484	0.844889	0.84922	0.778258	0.891201	0.88468	0.86807	0.842546	0.85115	0.816229	0.813886	0.855033	0.800725	0.817784	0.882818	0.868953	0.786484	0.845508	0.792966	0.875729	0.874766	0.808715	0.817128	0.882207	0.892206	0.865726	0.895935	0.872645
BGWQ01	0.852251	0.878625	0.86584	0.784072	0.751443	0.815988	0.86877	0.89148	0.80173	0.797931	0.783059	0.87979	0.855461	0.769834	0.784885	0.791616	0.85793	0.793624	0.756767	0.8909	0.781551	0.762984	0.824741	0.835822	0.78014	0.889927	0.878695	0.857965	0.846815	0.847536	0.798131	0.80244	0.850733	0.780309	0.836281	0.879419	0.854306	0.771764	0.835171	0.783601	0.85928	0.865471	0.791304	0.796639	0.877944	0.882731	0.865351	0.888783	0.872287
BGWR01	0.873881	0.859989	0.866446	0.79869	0.765704	0.836566	0.868104	0.889063	0.798732	0.786297	0.802913	0.861469	0.865979	0.778838	0.769402	0.774205	0.876667	0.802348	0.766257	0.894778	0.792087	0.773339	0.842125	0.850923	0.77293	0.901026	0.921653	0.868722	0.85645	0.854841	0.808758	0.812003	0.861987	0.793236	0.82459	0.876638	0.912278	0.789529	0.844732	0.79959	0.864519	0.881443	0.802715	0.818769	0.878757	0.886802	0.873245	0.890721	0.87462
BGWS01	0.868218	0.850436	0.863903	0.792436	0.767665	0.832105	0.864681	0.882609	0.794248	0.783649	0.796914	0.854555	0.863224	0.779449	0.762709	0.769524	0.869997	0.79755	0.761815	0.885551	0.78738	0.768382	0.836668	0.84627	0.768511	0.898782	0.917239	0.862914	0.852362	0.849212	0.804403	0.809588	0.863751	0.789515	0.822405	0.870046	0.905326	0.78193	0.842796	0.796086	0.857783	0.877284	0.796553	0.820509	0.870693	0.884744	0.865334	0.884257	0.867259
BGWT01	0.836697	0.854037	0.847078	0.780789	0.750035	0.823856	0.857275	0.880245	0.774322	0.764536	0.789602	0.836383	0.849902	0.774949	0.757826	0.765981	0.846694	0.792862	0.754678	0.874978	0.78426	0.756443	0.819615	0.82992	0.755785	0.874417	0.872745	0.864871	0.840719	0.830285	0.798682	0.801626	0.837443	0.776556	0.801752	0.86494	0.851127	0.772009	0.824736	0.783861	0.846638	0.871044	0.790802	0.802639	0.872183	0.87746	0.864778	0.878613	0.853885
BGWU01	0.860994	0.887935	0.865805	0.808197	0.77842	0.841252	0.904386	0.918184	0.795025	0.788273	0.801551	0.862576	0.859675	0.790626	0.78761	0.792502	0.872035	0.821071	0.78176	0.907795	0.809827	0.785982	0.859999	0.843507	0.781277	0.900567	0.893351	0.892176	0.855689	0.859007	0.824243	0.82136	0.879319	0.80606	0.817998	0.904287	0.872247	0.789238	0.842706	0.801025	0.907758	0.885074	0.818968	0.817759	0.908232	0.923462	0.897539	0.933004	0.906274
BGWV01	0.763737	0.774335	0.766995	0.766645	0.730521	0.77828	0.780782	0.795263	0.743132	0.730765	0.763891	0.765045	0.770281	0.74766	0.786664	0.797042	0.783743	0.826026	0.842419	0.794695	0.802836	0.821857	0.74808	0.754916	0.903935	0.787412	0.786334	0.781	0.765635	0.757632	0.87155	0.872884	0.779147	0.875054	0.744505	0.787761	0.776946	0.744836	0.742979	0.751101	0.785751	0.774219	0.863739	0.718616	0.78739	0.805169	0.782296	0.798974	0.799015
BGWX01	0.832276	0.892184	0.855966	0.779346	0.762086	0.819488	0.874717	0.885233	0.79845	0.792343	0.781579	0.85768	0.84129	0.767571	0.788855	0.795572	0.832144	0.792362	0.756254	0.868959	0.782226	0.756711	0.832863	0.816918	0.778482	0.867571	0.858808	0.871151	0.832875	0.818308	0.795341	0.801051	0.853436	0.777611	0.827919	0.869067	0.838584	0.77819	0.821685	0.781606	0.863521	0.849643	0.792453	0.785503	0.894034	0.903853	0.875605	0.89896	0.883653
BGWY01	0.831018	0.884249	0.853335	0.775969	0.754198	0.813629	0.867722	0.88362	0.79432	0.787218	0.777657	0.859036	0.832624	0.759917	0.780533	0.787728	0.828492	0.785351	0.749456	0.863375	0.774735	0.749646	0.82636	0.811312	0.771797	0.864601	0.852705	0.862821	0.831616	0.817347	0.788057	0.791264	0.846803	0.770427	0.828596	0.87277	0.833871	0.774529	0.828974	0.779032	0.854429	0.843056	0.784905	0.779358	0.884745	0.894223	0.871501	0.89018	0.877099
BGWZ01	0.846774	0.909821	0.859106	0.791343	0.767666	0.828367	0.887222	0.9014	0.807208	0.800543	0.795265	0.874078	0.849995	0.773454	0.793584	0.800041	0.844216	0.796212	0.758369	0.881192	0.785803	0.761228	0.840993	0.830837	0.782591	0.882657	0.871986	0.880051	0.836217	0.832409	0.799149	0.804889	0.861949	0.780291	0.833395	0.880654	0.851254	0.785498	0.836301	0.794444	0.877352	0.862748	0.795757	0.796142	0.908557	0.921247	0.889366	0.910802	0.887229
BGXA01	0.847846	0.879369	0.863971	0.798964	0.76756	0.834013	0.892995	0.903071	0.786115	0.782481	0.795169	0.848084	0.860656	0.791103	0.768437	0.780361	0.854798	0.804027	0.767076	0.885883	0.799112	0.769659	0.847134	0.843656	0.763683	0.880247	0.873622	0.886036	0.842067	0.841914	0.810702	0.813678	0.871331	0.785643	0.813365	0.886087	0.850471	0.79473	0.83868	0.792422	0.88175	0.860041	0.798405	0.801545	0.898715	0.906909	0.885087	0.910273	0.891571
BGXC01	0.84815	0.909677	0.856163	0.797548	0.767508	0.8416	0.895509	0.902565	0.801209	0.787899	0.817264	0.859191	0.861769	0.783144	0.77157	0.782207	0.859342	0.805096	0.768382	0.890892	0.791613	0.771232	0.853585	0.840474	0.771628	0.884624	0.879371	0.885813	0.842899	0.839049	0.809558	0.815312	0.876738	0.793232	0.817046	0.897242	0.869664	0.793597	0.838459	0.802863	0.883708	0.877413	0.803012	0.801515	0.930875	0.924657	0.89836	0.917509	0.890553
BGXD01	0.84891	0.886658	0.860998	0.799791	0.770835	0.830498	0.893544	0.908035	0.788273	0.780301	0.79904	0.851767	0.857994	0.783457	0.770269	0.777441	0.857175	0.805659	0.764412	0.892241	0.797775	0.765936	0.843661	0.85141	0.761824	0.879977	0.877699	0.883866	0.841535	0.848511	0.80987	0.815343	0.873204	0.786187	0.814668	0.904489	0.855787	0.788969	0.852085	0.801243	0.880649	0.868434	0.798132	0.802917	0.905846	0.917135	0.897487	0.918835	0.893455
BGXG01	0.861192	0.90204	0.871616	0.82777	0.790602	0.858931	0.90433	0.920764	0.809649	0.802811	0.828415	0.866733	0.868557	0.800162	0.793857	0.804115	0.869501	0.827939	0.790775	0.905122	0.817522	0.79261	0.856284	0.85353	0.787045	0.895455	0.890542	0.910487	0.865618	0.848498	0.832689	0.838854	0.882381	0.814414	0.827859	0.907509	0.878032	0.813611	0.845285	0.825871	0.894181	0.882514	0.824688	0.814967	0.916659	0.936823	0.905419	0.926135	0.902975
BGXH01	0.857661	0.878265	0.870699	0.795055	0.773786	0.832084	0.904226	0.905803	0.786069	0.779432	0.79816	0.855428	0.858501	0.779583	0.772061	0.778726	0.857417	0.803438	0.76703	0.893871	0.79399	0.769082	0.854054	0.839882	0.764965	0.891851	0.881749	0.885197	0.850553	0.845583	0.808434	0.813629	0.880676	0.789948	0.817244	0.888769	0.859484	0.793034	0.840232	0.801745	0.88695	0.869219	0.801626	0.802595	0.904176	0.917387	0.892344	0.917983	0.897205
BGXK01	0.8681	0.877499	0.882915	0.815038	0.783165	0.857505	0.88667	0.912206	0.805397	0.803292	0.797424	0.870789	0.878026	0.788976	0.777742	0.785264	0.871775	0.817487	0.780234	0.902198	0.801662	0.775075	0.835065	0.857831	0.77467	0.918479	0.895405	0.87083	0.873779	0.858584	0.819384	0.82376	0.875386	0.799881	0.832921	0.889102	0.871521	0.78709	0.857131	0.804618	0.870686	0.899088	0.812135	0.824168	0.900935	0.899446	0.878644	0.90504	0.879487
BGXL01	0.853523	0.845026	0.854689	0.782468	0.75565	0.821354	0.854551	0.874875	0.779045	0.771063	0.789389	0.847876	0.847997	0.770391	0.766188	0.772817	0.886941	0.811493	0.765415	0.886057	0.795733	0.768776	0.826525	0.843553	0.770751	0.884628	0.887554	0.849895	0.846182	0.857255	0.814246	0.8197	0.851929	0.788852	0.815324	0.873743	0.86513	0.778576	0.842433	0.788577	0.848202	0.881775	0.799128	0.811044	0.861921	0.876444	0.869284	0.877887	0.860203
BGXM01	0.887614	0.866021	0.869254	0.80078	0.764993	0.836058	0.873107	0.897708	0.796254	0.784278	0.808604	0.856645	0.888226	0.784984	0.785858	0.792193	0.880035	0.816424	0.783215	0.907873	0.801138	0.777792	0.844611	0.87054	0.786672	0.90716	0.894426	0.872619	0.850194	0.875308	0.826673	0.828824	0.859703	0.809195	0.844235	0.877846	0.87932	0.788035	0.869836	0.801681	0.870894	0.877247	0.818707	0.814874	0.882686	0.900428	0.873104	0.889713	0.872871
BGXO01	0.836832	0.876895	0.848276	0.781929	0.75331	0.818875	0.879145	0.882565	0.770647	0.76971	0.781166	0.839915	0.846619	0.768782	0.761535	0.767106	0.844228	0.795897	0.760014	0.876202	0.780635	0.76309	0.833753	0.824218	0.759004	0.879387	0.865622	0.867159	0.849024	0.829899	0.79819	0.800312	0.859569	0.781733	0.813481	0.875265	0.844958	0.775858	0.82305	0.782001	0.870187	0.860198	0.794377	0.797006	0.902193	0.895928	0.890818	0.906369	0.883351
BGXP01	0.851999	0.886079	0.860841	0.800627	0.769667	0.832103	0.895367	0.904365	0.78997	0.787125	0.806246	0.856219	0.862457	0.783714	0.769634	0.77675	0.853155	0.800298	0.767656	0.893198	0.792832	0.77106	0.846178	0.84429	0.763462	0.88316	0.883042	0.887874	0.840582	0.838895	0.808215	0.812872	0.873697	0.791668	0.81086	0.893644	0.861044	0.796943	0.837003	0.803192	0.885169	0.871019	0.802573	0.802961	0.911309	0.920979	0.894258	0.920469	0.892653
BGXQ01	0.854921	0.887346	0.867207	0.804934	0.772793	0.836356	0.895331	0.911692	0.793598	0.793884	0.810026	0.861542	0.870411	0.792069	0.77288	0.780963	0.854865	0.805903	0.772489	0.893267	0.796915	0.772443	0.859558	0.855727	0.76665	0.887109	0.884962	0.894605	0.844134	0.84363	0.811978	0.814153	0.879853	0.792418	0.817221	0.899951	0.863575	0.80126	0.841235	0.803878	0.894748	0.872822	0.805145	0.812406	0.911544	0.922334	0.899806	0.927183	0.892152
BGXS01	0.819055	0.87776	0.832681	0.78196	0.749734	0.806979	0.854049	0.871458	0.794128	0.788735	0.785582	0.852148	0.819338	0.76454	0.770715	0.777825	0.821246	0.774308	0.74131	0.856735	0.764875	0.742808	0.811774	0.806775	0.768234	0.848127	0.850387	0.847388	0.823827	0.810418	0.780449	0.786091	0.841031	0.769077	0.823657	0.858371	0.82555	0.772122	0.804952	0.786094	0.847834	0.843429	0.773059	0.778813	0.873414	0.888507	0.884135	0.877434	0.857957
BGXU01	0.859156	0.895023	0.863717	0.803283	0.768109	0.837882	0.907463	0.917636	0.786639	0.778489	0.800835	0.862032	0.860528	0.783851	0.778587	0.785798	0.864821	0.81366	0.777229	0.903113	0.800084	0.775543	0.857906	0.844702	0.774342	0.903	0.886256	0.88755	0.856013	0.850508	0.817874	0.821431	0.878245	0.797053	0.822284	0.900987	0.865817	0.78826	0.848844	0.801689	0.890041	0.882928	0.811835	0.81503	0.915987	0.927084	0.89806	0.924622	0.901334
BGXV01	0.607139	0.606707	0.609696	0.570399	0.536861	0.579933	0.620179	0.644284	0.544685	0.544555	0.553499	0.620633	0.607876	0.544993	0.532434	0.540322	0.620055	0.562233	0.543664	0.641819	0.555534	0.547614	0.589067	0.591185	0.54327	0.633727	0.625779	0.612544	0.598536	0.600528	0.565951	0.562251	0.613785	0.561271	0.571491	0.628865	0.603768	0.541854	0.604458	0.549485	0.608775	0.616015	0.575477	0.573176	0.619675	0.628717	0.610247	0.636453	0.632389
BGXX01	0.8596	0.896131	0.866799	0.804725	0.774362	0.838591	0.908523	0.917331	0.79085	0.785921	0.810372	0.863921	0.867184	0.786885	0.784726	0.791686	0.86804	0.818573	0.779536	0.908575	0.806321	0.782165	0.861827	0.855582	0.778534	0.896744	0.889458	0.897652	0.852655	0.85069	0.822465	0.82717	0.883653	0.800749	0.82054	0.916119	0.869008	0.800206	0.845851	0.807593	0.900735	0.889425	0.813142	0.817973	0.917391	0.933831	0.907405	0.935837	0.906604
BGXY01	0.849478	0.878533	0.871298	0.805951	0.767294	0.836716	0.882386	0.906904	0.790456	0.785894	0.803058	0.857442	0.855339	0.782545	0.770956	0.78111	0.857888	0.806189	0.771916	0.892884	0.798739	0.77393	0.840858	0.838202	0.767711	0.879417	0.877738	0.88331	0.855368	0.83905	0.809721	0.81268	0.864099	0.793874	0.83286	0.894364	0.856832	0.790505	0.834509	0.800006	0.874766	0.863123	0.802507	0.797548	0.894335	0.906352	0.901872	0.906945	0.891433
BGYE01	0.848063	0.880213	0.845358	0.77453	0.754136	0.808914	0.85557	0.872212	0.791771	0.792198	0.774039	0.892414	0.847329	0.767649	0.773635	0.785458	0.835522	0.777991	0.74699	0.863692	0.768008	0.746656	0.805068	0.829286	0.774265	0.868855	0.864779	0.833681	0.825862	0.826727	0.783322	0.788984	0.834145	0.768454	0.82292	0.857551	0.857972	0.760657	0.824561	0.782477	0.842546	0.846022	0.775395	0.788184	0.861496	0.862897	0.845445	0.862692	0.841247
BGYG01	0.849823	0.885644	0.860607	0.811203	0.771583	0.835057	0.896667	0.907846	0.788644	0.782914	0.796726	0.873335	0.861008	0.782261	0.769523	0.775924	0.870669	0.803569	0.782331	0.88853	0.791681	0.779306	0.840885	0.836084	0.78074	0.885997	0.878089	0.883147	0.845921	0.838601	0.806144	0.811599	0.883943	0.805039	0.814546	0.892906	0.855616	0.785854	0.840091	0.798917	0.876972	0.869376	0.821035	0.799484	0.912203	0.917477	0.898315	0.917517	0.91254
BGYH01	0.842194	0.881389	0.860129	0.795923	0.768427	0.831627	0.886327	0.900755	0.784166	0.779485	0.798208	0.848208	0.85363	0.78182	0.767258	0.777334	0.843599	0.799052	0.761448	0.8773	0.791765	0.765349	0.832695	0.827624	0.759129	0.873384	0.872459	0.879415	0.836965	0.82656	0.801825	0.808658	0.865321	0.786697	0.808376	0.882167	0.848253	0.789785	0.827834	0.7938	0.876489	0.860262	0.798875	0.796848	0.900773	0.907613	0.893254	0.90766	0.883334
BGYJ01	0.846737	0.880698	0.853371	0.791346	0.764615	0.824429	0.886882	0.894767	0.77865	0.777383	0.805705	0.844863	0.855971	0.779438	0.77201	0.780618	0.850514	0.803048	0.765882	0.890961	0.795205	0.76612	0.8437	0.851316	0.764399	0.876034	0.874657	0.875737	0.83377	0.840626	0.807643	0.812365	0.867801	0.788723	0.814253	0.885557	0.850245	0.793053	0.833684	0.799006	0.906783	0.862277	0.798952	0.799723	0.893315	0.905092	0.880243	0.904882	0.884152
BGYK01	0.858025	0.887597	0.869124	0.79706	0.772699	0.830568	0.907111	0.912837	0.78541	0.778661	0.799887	0.861937	0.858593	0.781271	0.776808	0.784016	0.863403	0.806094	0.768234	0.898894	0.796664	0.771109	0.862965	0.84361	0.766175	0.893376	0.88729	0.887757	0.848201	0.848322	0.810759	0.81626	0.883813	0.789522	0.818578	0.894082	0.866009	0.790359	0.841373	0.802675	0.889731	0.874153	0.803174	0.80328	0.909823	0.923094	0.89687	0.92286	0.899323
BGYL01	0.891769	0.83268	0.835836	0.77693	0.760856	0.801281	0.839009	0.860337	0.759759	0.753298	0.772162	0.831311	0.865613	0.759052	0.74958	0.757735	0.83741	0.787376	0.744514	0.86269	0.77218	0.747548	0.796389	0.898003	0.747148	0.863102	0.862274	0.832482	0.839357	0.899076	0.790066	0.791893	0.819736	0.769414	0.82524	0.844492	0.837156	0.77062	0.889141	0.772964	0.827961	0.847874	0.781361	0.784786	0.847839	0.853258	0.846456	0.855212	0.83649
BGYQ01	0.910804	0.834647	0.835695	0.798069	0.761476	0.805636	0.84141	0.866353	0.761042	0.758456	0.768007	0.855379	0.885172	0.754137	0.74679	0.757045	0.853894	0.781667	0.757135	0.863373	0.772474	0.753405	0.795946	0.900057	0.759414	0.85985	0.860125	0.836096	0.837982	0.909632	0.784701	0.787051	0.844773	0.780198	0.825794	0.845603	0.837594	0.762441	0.904273	0.770918	0.833958	0.838208	0.796805	0.777815	0.848821	0.851343	0.842018	0.853006	0.856124
BGYS01	0.919008	0.832732	0.830373	0.776059	0.757386	0.798988	0.83307	0.85932	0.760665	0.753051	0.768415	0.829569	0.87944	0.750836	0.742631	0.750507	0.837703	0.782082	0.737664	0.862214	0.773406	0.740409	0.798441	0.910888	0.740523	0.862396	0.85873	0.838375	0.832236	0.937214	0.785653	0.788005	0.826285	0.758996	0.81841	0.847095	0.838293	0.776937	0.917734	0.769992	0.828527	0.83996	0.772956	0.781152	0.845278	0.856071	0.843766	0.852379	0.83596
BGYT01	0.832125	0.847213	0.841508	0.782652	0.748119	0.81721	0.853425	0.87105	0.779863	0.769072	0.79733	0.854638	0.841721	0.765925	0.760544	0.770229	0.844734	0.793916	0.757171	0.879769	0.780082	0.756846	0.821985	0.83801	0.758856	0.866159	0.862177	0.861856	0.839644	0.828689	0.804827	0.809188	0.844539	0.779608	0.80396	0.879566	0.871979	0.784529	0.817623	0.788786	0.846205	0.855678	0.791006	0.789422	0.856445	0.871776	0.850012	0.880138	0.850347
BGYU01	0.862139	0.884997	0.863733	0.805434	0.777099	0.843325	0.909996	0.916012	0.793924	0.788854	0.802986	0.862347	0.864052	0.7868	0.784365	0.789774	0.87233	0.817456	0.776368	0.902581	0.806791	0.779244	0.857122	0.850916	0.776699	0.892964	0.887658	0.889775	0.851748	0.85773	0.822004	0.825566	0.882069	0.799735	0.823094	0.903224	0.868271	0.793711	0.848882	0.804673	0.89589	0.877772	0.811787	0.809163	0.912994	0.924069	0.904097	0.932473	0.901394
BGYV01	0.867203	0.903266	0.874555	0.814225	0.78796	0.85189	0.911076	0.92268	0.802854	0.796158	0.819341	0.87007	0.877749	0.794932	0.78809	0.79539	0.870207	0.819347	0.783291	0.909487	0.810582	0.785903	0.86109	0.853237	0.779582	0.897324	0.897225	0.906209	0.855161	0.85289	0.823863	0.828559	0.894791	0.805419	0.826167	0.907619	0.874971	0.807439	0.85283	0.817927	0.904156	0.885915	0.817514	0.817947	0.927692	0.94168	0.913681	0.936126	0.910963
BGYW01	0.847453	0.866023	0.859601	0.78908	0.757954	0.825375	0.868353	0.893305	0.786204	0.774354	0.796009	0.849646	0.849343	0.769645	0.762117	0.772953	0.854523	0.797037	0.760863	0.884501	0.782023	0.759461	0.826688	0.83595	0.765113	0.877337	0.877554	0.858913	0.831981	0.840963	0.798521	0.804767	0.847463	0.780982	0.808405	0.881521	0.851364	0.779987	0.834069	0.795707	0.858	0.864038	0.790124	0.794619	0.882998	0.894102	0.874358	0.887312	0.869044
BGYX01	0.874547	0.87558	0.885361	0.805232	0.778863	0.841074	0.891573	0.917486	0.800478	0.792501	0.803912	0.874587	0.879155	0.788816	0.775118	0.782027	0.873178	0.811167	0.774803	0.914114	0.79843	0.775528	0.844073	0.858592	0.770318	0.911543	0.904175	0.885503	0.866596	0.863656	0.815639	0.820587	0.875944	0.797868	0.830555	0.900828	0.881993	0.797389	0.860611	0.804196	0.879955	0.885792	0.80907	0.823021	0.900375	0.914409	0.891117	0.917239	0.891683
BGYY01	0.855059	0.881059	0.866651	0.806712	0.773471	0.837876	0.891901	0.912814	0.794862	0.788208	0.804287	0.855302	0.86098	0.784242	0.777035	0.785311	0.860991	0.809608	0.774085	0.896643	0.800121	0.778823	0.841979	0.840892	0.770137	0.888732	0.881525	0.882275	0.849514	0.843786	0.81378	0.82012	0.869258	0.797136	0.822219	0.90005	0.861175	0.793069	0.840292	0.802904	0.880844	0.876306	0.808059	0.806821	0.902353	0.915011	0.888717	0.913672	0.892806
BGYZ01	0.90548	0.838379	0.831162	0.790112	0.772793	0.814137	0.841949	0.863439	0.773812	0.767045	0.781759	0.834053	0.880124	0.764238	0.761142	0.768588	0.834698	0.79742	0.758654	0.867428	0.785012	0.757777	0.80418	0.90149	0.763401	0.866948	0.863118	0.856882	0.849153	0.909988	0.801469	0.80304	0.828801	0.780627	0.828024	0.845483	0.853751	0.79023	0.888039	0.783933	0.83783	0.843015	0.794569	0.784505	0.852226	0.860906	0.845648	0.858796	0.839587
BGZA01	0.920062	0.841942	0.840878	0.785675	0.764699	0.809695	0.844633	0.870068	0.771509	0.76433	0.781191	0.845295	0.893885	0.761823	0.75232	0.759715	0.841883	0.788872	0.750118	0.875691	0.777328	0.749507	0.809955	0.912833	0.755867	0.871907	0.871907	0.851076	0.842284	0.917111	0.791276	0.793377	0.839919	0.771406	0.831449	0.855649	0.850489	0.790874	0.900917	0.779814	0.841116	0.848968	0.784976	0.788417	0.858043	0.86759	0.856264	0.863862	0.848905
BGZB01	0.838285	0.858321	0.848138	0.782253	0.761192	0.82005	0.874932	0.882705	0.773115	0.76787	0.779842	0.840064	0.842275	0.76883	0.751763	0.762972	0.839926	0.784381	0.749782	0.870031	0.774354	0.749453	0.828055	0.823277	0.745649	0.867752	0.861182	0.865419	0.831503	0.832652	0.791101	0.796796	0.86131	0.770742	0.800712	0.872467	0.842203	0.778355	0.827874	0.783417	0.859405	0.849602	0.777991	0.788916	0.884958	0.894981	0.876025	0.893389	0.874176
BGZC01	0.906482	0.836626	0.833742	0.777772	0.758012	0.801524	0.841262	0.863297	0.76419	0.757112	0.773068	0.838515	0.880275	0.753308	0.751412	0.758112	0.839768	0.784333	0.746046	0.869956	0.772783	0.745429	0.805117	0.896714	0.748115	0.867649	0.864523	0.843342	0.83765	0.909202	0.786841	0.788658	0.83223	0.76887	0.828026	0.861259	0.844745	0.781047	0.897724	0.771428	0.836728	0.844396	0.781006	0.780477	0.848157	0.857365	0.849505	0.859565	0.84508
BGZD01	0.852798	0.888306	0.859972	0.799137	0.771419	0.841753	0.891769	0.906045	0.788024	0.781526	0.804477	0.854691	0.857652	0.789098	0.774407	0.782087	0.852388	0.806839	0.772155	0.884793	0.792843	0.773695	0.847204	0.834523	0.769284	0.890278	0.885512	0.88763	0.852602	0.841272	0.810908	0.813623	0.871044	0.794062	0.813427	0.884159	0.858127	0.794083	0.844154	0.80699	0.883175	0.88055	0.808575	0.812018	0.90944	0.917421	0.897607	0.916358	0.892741
BGZE01	0.834491	0.86968	0.857982	0.792626	0.759797	0.819964	0.883369	0.892039	0.777271	0.770712	0.789043	0.83601	0.843062	0.779623	0.781809	0.786419	0.854105	0.812933	0.774932	0.877489	0.80258	0.772713	0.83744	0.837157	0.771249	0.872168	0.866519	0.871385	0.836966	0.842218	0.817174	0.822957	0.855286	0.793625	0.800247	0.889184	0.845694	0.782084	0.839787	0.789092	0.876999	0.856184	0.808923	0.788105	0.891069	0.899748	0.874099	0.903142	0.884432
BGZF01	0.932815	0.838022	0.838809	0.781471	0.76246	0.806016	0.841587	0.865525	0.765734	0.761024	0.774885	0.840187	0.889514	0.755626	0.748369	0.754749	0.843494	0.789078	0.743164	0.869777	0.778762	0.747466	0.804911	0.907308	0.745251	0.870932	0.869921	0.843162	0.83854	0.931507	0.790836	0.793735	0.830503	0.766186	0.824117	0.849013	0.843838	0.771945	0.929127	0.776458	0.839181	0.846065	0.778868	0.781506	0.855426	0.862808	0.848826	0.860982	0.847014
BHWC01	0.825535	0.82955	0.824293	0.764962	0.739164	0.798875	0.850283	0.866637	0.761443	0.76646	0.764035	0.814202	0.84707	0.783141	0.750027	0.759202	0.82694	0.792178	0.743748	0.864501	0.780889	0.744273	0.825451	0.828938	0.747152	0.858513	0.847492	0.838154	0.816177	0.819019	0.786065	0.787373	0.832273	0.766694	0.788006	0.8559	0.823639	0.744245	0.814041	0.755258	0.866048	0.850346	0.779029	0.820251	0.844755	0.856142	0.831883	0.867417	0.838255
BHWF01	0.803803	0.831691	0.800485	0.770613	0.742181	0.801835	0.816268	0.852369	0.780738	0.777803	0.744155	0.827572	0.808733	0.762909	0.781932	0.793194	0.79674	0.792833	0.750238	0.82735	0.782175	0.75271	0.787533	0.783624	0.775997	0.839876	0.834762	0.811788	0.793289	0.791683	0.7904	0.787372	0.799292	0.773151	0.786872	0.81902	0.818732	0.734261	0.783236	0.751162	0.809802	0.818167	0.778685	0.763497	0.831969	0.832739	0.811617	0.839779	0.822391
BHWM01	0.853828	0.855476	0.849351	0.777788	0.776461	0.806783	0.857734	0.885797	0.770772	0.768295	0.777853	0.836164	0.862284	0.753657	0.74914	0.761395	0.845673	0.794071	0.742003	0.877583	0.794356	0.740367	0.811649	0.849045	0.739205	0.866724	0.858085	0.848386	0.843686	0.851431	0.788514	0.790624	0.832036	0.763897	0.817019	0.864483	0.837544	0.764441	0.845538	0.780847	0.842546	0.851358	0.774054	0.788995	0.86744	0.86671	0.849694	0.871672	0.849205
BLSJ01	0.766875	0.760093	0.760243	0.840287	0.93011	0.784125	0.770833	0.782598	0.85723	0.864397	0.865195	0.760115	0.77107	0.748171	0.71112	0.725929	0.742869	0.752051	0.722277	0.771414	0.736264	0.719348	0.735716	0.769718	0.717163	0.763494	0.776129	0.781944	0.759442	0.753627	0.75986	0.762542	0.777015	0.745878	0.734049	0.773051	0.758348	0.84854	0.750498	0.874416	0.767506	0.755275	0.751275	0.72482	0.777535	0.78284	0.776568	0.784091	0.757807
BLSL01	0.838109	0.870623	0.850798	0.806163	0.771038	0.826399	0.885716	0.894948	0.775879	0.774804	0.776806	0.855691	0.845071	0.78536	0.770422	0.778617	0.865626	0.801391	0.780232	0.880147	0.786655	0.778005	0.842152	0.82925	0.777599	0.879086	0.865571	0.871248	0.84272	0.830412	0.8071	0.801166	0.871009	0.806423	0.800921	0.873801	0.843156	0.769114	0.816146	0.779657	0.868028	0.860413	0.820348	0.803236	0.884589	0.887389	0.865827	0.904102	0.895087
BLSM01	0.847215	0.842369	0.837027	0.771969	0.778235	0.805627	0.852244	0.876215	0.770668	0.771407	0.774738	0.82599	0.856453	0.771842	0.750593	0.757895	0.839104	0.789414	0.745308	0.868245	0.778979	0.746026	0.823157	0.842391	0.749305	0.864794	0.857746	0.856069	0.840737	0.84227	0.78758	0.782851	0.840141	0.771292	0.81285	0.861217	0.845076	0.758374	0.832787	0.769049	0.839747	0.851286	0.779581	0.797542	0.85304	0.863362	0.846436	0.871596	0.844624
DAAZFU01	0.826906	0.860106	0.84729	0.794468	0.763612	0.826771	0.876222	0.886446	0.77516	0.768645	0.784743	0.852155	0.819034	0.763674	0.775937	0.774922	0.865918	0.815465	0.788152	0.874651	0.799332	0.780394	0.819578	0.811376	0.78652	0.866311	0.8681	0.859704	0.835389	0.821868	0.816274	0.807433	0.864093	0.81558	0.80221	0.856574	0.846574	0.783191	0.81064	0.77793	0.857493	0.860259	0.820963	0.777997	0.874016	0.884502	0.87748	0.889468	0.896913
DAAZGA01	0.775505	0.76751	0.763329	0.850045	0.938634	0.788287	0.779482	0.789899	0.874885	0.858713	0.884689	0.767593	0.775167	0.732391	0.718053	0.727634	0.753835	0.760351	0.728002	0.780959	0.74308	0.724797	0.735018	0.770079	0.725802	0.771193	0.784411	0.78558	0.767812	0.762987	0.767217	0.770181	0.778178	0.753089	0.740412	0.777766	0.766977	0.868433	0.759819	0.896334	0.767894	0.763805	0.754665	0.716413	0.789199	0.801808	0.792352	0.792235	0.771418
DAAZGO01	0.755898	0.770907	0.763753	0.843526	0.855178	0.774866	0.77551	0.798627	0.850069	0.841861	0.900587	0.759538	0.757939	0.73148	0.717943	0.727528	0.758475	0.759421	0.729501	0.793043	0.741896	0.726828	0.735715	0.757077	0.727561	0.775408	0.784282	0.785721	0.752206	0.744855	0.770453	0.773972	0.770796	0.751892	0.723831	0.78958	0.763646	0.881183	0.739651	0.925441	0.765026	0.767217	0.757562	0.715237	0.788248	0.805559	0.794104	0.794051	0.768862
DAAZGS01	0.846517	0.840414	0.843043	0.769665	0.74784	0.821542	0.856559	0.871187	0.77622	0.763923	0.778361	0.839722	0.85151	0.763837	0.77255	0.767912	0.889785	0.808916	0.76621	0.887282	0.788649	0.753406	0.827537	0.833008	0.76926	0.889648	0.889258	0.850844	0.847117	0.84921	0.806467	0.79993	0.833397	0.787337	0.807953	0.856942	0.874385	0.762858	0.842821	0.772152	0.848835	0.872428	0.798453	0.796438	0.854387	0.873317	0.860135	0.87605	0.868259
DAAZGW01	0.849531	0.885312	0.868089	0.806318	0.778208	0.837786	0.896718	0.914947	0.796191	0.788617	0.797425	0.861619	0.846312	0.787104	0.784781	0.789628	0.867068	0.820601	0.784798	0.90818	0.810451	0.783099	0.845779	0.832514	0.78001	0.886185	0.880813	0.885421	0.843414	0.843898	0.826562	0.818066	0.862645	0.804485	0.813089	0.897283	0.862676	0.784866	0.841477	0.797748	0.876688	0.869846	0.815743	0.799799	0.899187	0.912392	0.893833	0.918315	0.896041
DAAZHA01	0.908285	0.845728	0.847576	0.791023	0.775097	0.813919	0.856068	0.876352	0.777737	0.769128	0.780941	0.851112	0.887678	0.76479	0.752919	0.757528	0.845451	0.788491	0.747473	0.888444	0.77821	0.74945	0.80989	0.912267	0.75163	0.872664	0.874556	0.857514	0.84929	0.916443	0.790725	0.791737	0.843106	0.773231	0.835686	0.865721	0.85589	0.796678	0.897486	0.782777	0.842155	0.854068	0.783558	0.785147	0.864049	0.872569	0.863642	0.872348	0.854729
DAAZHG01	0.845346	0.89437	0.85505	0.798907	0.769042	0.835285	0.891198	0.908876	0.785669	0.783535	0.789161	0.848864	0.853036	0.786959	0.77482	0.779001	0.862373	0.811049	0.773003	0.892716	0.795533	0.776058	0.846009	0.833037	0.770637	0.886443	0.877285	0.885256	0.84753	0.838872	0.814182	0.807241	0.871853	0.795264	0.806341	0.884202	0.858736	0.780258	0.843963	0.791065	0.868089	0.872621	0.809272	0.800327	0.910438	0.907243	0.884506	0.906189	0.898649
DAAZHH01	0.853631	0.880674	0.855741	0.801911	0.77398	0.832196	0.896774	0.911305	0.802298	0.790309	0.800599	0.875222	0.861407	0.794582	0.77868	0.778754	0.858471	0.807544	0.770755	0.897127	0.796986	0.770144	0.861501	0.848098	0.771346	0.892127	0.890975	0.891974	0.849436	0.850578	0.810898	0.803584	0.872635	0.790742	0.809083	0.894191	0.87519	0.787213	0.840461	0.797561	0.890188	0.872958	0.80682	0.818537	0.902512	0.917936	0.890738	0.923521	0.897779
DAAZHK01	0.733887	0.786047	0.756033	0.815608	0.804251	0.753029	0.766811	0.786623	0.847021	0.851872	0.842151	0.768802	0.744746	0.752376	0.731774	0.740463	0.744891	0.746406	0.714322	0.78376	0.730455	0.709531	0.744164	0.749998	0.739162	0.760376	0.766719	0.775025	0.749986	0.73363	0.753787	0.755634	0.765641	0.739943	0.743401	0.800182	0.744887	0.821522	0.730852	0.837325	0.777863	0.755127	0.747264	0.737535	0.767465	0.786312	0.794118	0.788955	0.759036
DAAZHL01	0.850235	0.839226	0.842678	0.796813	0.743528	0.818138	0.843586	0.871387	0.761724	0.761258	0.773423	0.854444	0.847916	0.771658	0.753089	0.759873	0.86587	0.785799	0.762256	0.871571	0.77757	0.768211	0.813163	0.833499	0.765171	0.875604	0.881736	0.835763	0.841372	0.838498	0.792319	0.783463	0.843136	0.792096	0.802143	0.849015	0.857024	0.760575	0.831617	0.763373	0.834559	0.867955	0.805266	0.814231	0.851717	0.843999	0.835321	0.865104	0.868388
DAAZHO01	0.843681	0.85181	0.854204	0.783424	0.751354	0.805713	0.857773	0.877159	0.767265	0.77253	0.775046	0.854154	0.862642	0.777546	0.756602	0.759267	0.851493	0.785991	0.754818	0.877909	0.771138	0.75526	0.82986	0.854919	0.7546	0.87907	0.872351	0.851644	0.851631	0.843715	0.790086	0.793841	0.858486	0.776173	0.818375	0.88004	0.84469	0.766523	0.831369	0.784585	0.855595	0.864766	0.789575	0.81087	0.862893	0.876292	0.868901	0.881527	0.858296
DAAZHP01	0.843896	0.839059	0.841436	0.775598	0.765681	0.818623	0.850257	0.873904	0.765408	0.773894	0.762612	0.837988	0.851541	0.794747	0.750082	0.755574	0.833209	0.783822	0.743543	0.86514	0.775297	0.743735	0.822523	0.84592	0.740738	0.877383	0.863217	0.855127	0.880075	0.844415	0.780849	0.777495	0.849733	0.770559	0.799886	0.8552	0.841502	0.755802	0.841653	0.765097	0.850514	0.873779	0.778026	0.828063	0.855634	0.86353	0.843117	0.877988	0.855607
DAAZHR01	0.849421	0.855141	0.857008	0.779564	0.744939	0.823478	0.874411	0.883009	0.767308	0.767645	0.776852	0.851644	0.870631	0.769958	0.764633	0.764932	0.868339	0.799611	0.761234	0.906281	0.786432	0.760626	0.833095	0.857002	0.758119	0.914291	0.901446	0.86411	0.872761	0.853417	0.799972	0.804306	0.858194	0.782154	0.812883	0.883828	0.879494	0.769958	0.850124	0.781277	0.872237	0.915793	0.80025	0.83889	0.871658	0.882403	0.858434	0.894539	0.872123
DAAZHS01	0.832349	0.863071	0.850392	0.784782	0.763634	0.813486	0.88767	0.884783	0.78162	0.785864	0.793647	0.839018	0.850426	0.791753	0.760114	0.76637	0.839631	0.792692	0.754673	0.879457	0.786063	0.754347	0.859302	0.844107	0.754761	0.863117	0.862672	0.900244	0.821537	0.837057	0.796973	0.801874	0.894412	0.782492	0.802365	0.888639	0.848233	0.789093	0.827282	0.797227	0.88029	0.851044	0.791965	0.797807	0.882162	0.905673	0.899721	0.909027	0.880382
DAAZHT01	0.857984	0.847159	0.852247	0.794312	0.766581	0.836155	0.858369	0.881991	0.781496	0.791186	0.779811	0.851236	0.864393	0.793814	0.766984	0.775746	0.857431	0.801496	0.766509	0.885757	0.788828	0.768805	0.842199	0.857896	0.765228	0.898034	0.912122	0.865541	0.863357	0.848803	0.807658	0.800956	0.855361	0.790783	0.808818	0.866437	0.88492	0.771532	0.843439	0.784786	0.865184	0.889007	0.803219	0.843014	0.861635	0.870927	0.849399	0.884738	0.867674
DAAZHY01	0.840369	0.873927	0.851786	0.795697	0.768431	0.82887	0.88445	0.888423	0.795576	0.791236	0.812895	0.848035	0.858216	0.796322	0.762955	0.767113	0.852109	0.795893	0.758055	0.882264	0.788699	0.759586	0.85698	0.852444	0.760527	0.873987	0.874401	0.90768	0.832465	0.843456	0.799374	0.804006	0.90444	0.782959	0.809172	0.891715	0.856274	0.795314	0.836275	0.805135	0.891071	0.859471	0.793534	0.805962	0.896202	0.917357	0.909006	0.908845	0.889359
DAAZIA01	0.772808	0.766214	0.766089	0.838285	0.927728	0.775102	0.780877	0.787714	0.851482	0.83953	0.879263	0.760177	0.768952	0.73541	0.72332	0.734533	0.757999	0.767449	0.734359	0.785387	0.749269	0.731134	0.734937	0.76971	0.73376	0.775649	0.781522	0.777232	0.773929	0.76669	0.774613	0.776475	0.765957	0.759308	0.737701	0.781445	0.764223	0.867998	0.755017	0.89104	0.76501	0.764641	0.760343	0.7179	0.782079	0.793818	0.783079	0.788375	0.768817
DAAZIE01	0.911244	0.819481	0.821817	0.774428	0.751339	0.792174	0.83268	0.848714	0.756928	0.753331	0.760984	0.825863	0.877034	0.750879	0.736123	0.74524	0.828875	0.774581	0.73453	0.860108	0.768537	0.73546	0.797546	0.914508	0.734035	0.860169	0.853148	0.835782	0.82907	0.936973	0.779726	0.778589	0.816474	0.758442	0.80971	0.844961	0.826125	0.772104	0.914787	0.767335	0.832954	0.826912	0.771277	0.773124	0.83424	0.84308	0.83072	0.848993	0.83438
DAAZIF01	0.815174	0.84294	0.832133	0.788462	0.753673	0.806019	0.858436	0.868622	0.763153	0.770199	0.775279	0.835136	0.822335	0.795936	0.756023	0.760109	0.84311	0.789261	0.767257	0.860504	0.779484	0.771152	0.844702	0.819638	0.768628	0.856706	0.859212	0.861325	0.829033	0.818164	0.789888	0.783992	0.875771	0.78856	0.780615	0.863861	0.826819	0.765397	0.807159	0.765168	0.869375	0.8476	0.807535	0.811586	0.855695	0.877341	0.867236	0.893383	0.890096
DAAZIH01	0.895564	0.81529	0.819474	0.78739	0.75237	0.791361	0.83234	0.851163	0.750272	0.758909	0.756317	0.84113	0.872889	0.766787	0.742312	0.749107	0.851638	0.778537	0.752519	0.866681	0.771277	0.751896	0.812034	0.914316	0.756653	0.866104	0.859237	0.842762	0.832998	0.913307	0.782486	0.774041	0.835586	0.77812	0.804261	0.837563	0.830031	0.752732	0.903586	0.753929	0.838208	0.836978	0.796127	0.79435	0.825655	0.841949	0.826145	0.859761	0.854498
DAAZII01	0.870054	0.855796	0.855778	0.805868	0.775245	0.840708	0.871227	0.892767	0.803094	0.78986	0.796309	0.859261	0.867986	0.796032	0.77495	0.777962	0.881848	0.809184	0.771078	0.897942	0.796416	0.773382	0.854513	0.854785	0.774831	0.906861	0.925905	0.868845	0.861899	0.861574	0.813492	0.805658	0.856777	0.79653	0.812236	0.874612	0.91991	0.781604	0.849333	0.793557	0.870666	0.892398	0.809013	0.835261	0.874221	0.883333	0.86396	0.901049	0.875298
DAAZIL01	0.867575	0.824381	0.82173	0.761158	0.750298	0.792794	0.834623	0.851321	0.749817	0.75446	0.763906	0.825701	0.915679	0.768457	0.75185	0.7567	0.831775	0.787377	0.747936	0.859581	0.771123	0.743694	0.805681	0.883843	0.750283	0.866571	0.864457	0.83447	0.823591	0.883249	0.790125	0.79276	0.829508	0.771319	0.80901	0.844852	0.828142	0.757595	0.87672	0.766869	0.846401	0.845852	0.791463	0.796321	0.84156	0.851521	0.840228	0.860197	0.835802
DAAZIM01	0.846173	0.856639	0.85824	0.789508	0.753887	0.831326	0.875925	0.88729	0.78678	0.784011	0.793424	0.852689	0.865061	0.787989	0.76616	0.773565	0.877072	0.804677	0.763756	0.900997	0.789841	0.767394	0.855864	0.857738	0.768053	0.915734	0.898756	0.865624	0.862698	0.850772	0.807538	0.81272	0.864803	0.787426	0.811487	0.891092	0.886171	0.776011	0.840681	0.791229	0.883342	0.915346	0.803417	0.852042	0.876447	0.888334	0.861562	0.89776	0.871008
DAAZIP01	0.838752	0.83499	0.836035	0.770716	0.739179	0.806955	0.848581	0.861346	0.764796	0.763947	0.765634	0.834671	0.855496	0.778289	0.749917	0.752593	0.853982	0.784771	0.745313	0.864783	0.771991	0.748619	0.826883	0.846791	0.754463	0.880317	0.898461	0.845153	0.835963	0.8372	0.795507	0.797067	0.853741	0.77236	0.797464	0.868566	0.880888	0.759058	0.837547	0.771597	0.85936	0.86507	0.787003	0.816796	0.851784	0.868863	0.841935	0.872166	0.848306
DAAZIQ01	0.833078	0.829124	0.818595	0.769851	0.743431	0.807056	0.843578	0.854513	0.766681	0.765906	0.776177	0.818219	0.841046	0.784796	0.745325	0.750339	0.843209	0.777357	0.739948	0.857111	0.766961	0.745996	0.834988	0.830191	0.746153	0.864912	0.872067	0.843905	0.822292	0.823299	0.785523	0.786266	0.838552	0.766909	0.793236	0.858057	0.862678	0.762193	0.82327	0.771014	0.850355	0.863652	0.782039	0.824405	0.849862	0.864565	0.841854	0.865465	0.841117
DAAZIW01	0.823879	0.818966	0.829842	0.763354	0.725858	0.785679	0.838458	0.864527	0.749194	0.746229	0.752204	0.822086	0.838589	0.755495	0.742122	0.745911	0.835439	0.785975	0.740904	0.866339	0.770849	0.743199	0.813684	0.828946	0.736278	0.860513	0.854524	0.823987	0.816875	0.831066	0.782727	0.785927	0.822996	0.761972	0.791031	0.85427	0.826728	0.746562	0.818784	0.76152	0.842476	0.838744	0.77856	0.783806	0.837646	0.851932	0.83209	0.861527	0.842229
DAAZJB01	0.848361	0.83428	0.844166	0.781431	0.756853	0.813646	0.850208	0.872093	0.77232	0.780032	0.771336	0.85578	0.850516	0.795368	0.752038	0.760352	0.84994	0.782231	0.747407	0.869528	0.775959	0.755523	0.838963	0.842676	0.752762	0.883095	0.904358	0.856055	0.843688	0.838988	0.788074	0.781662	0.851817	0.77398	0.798434	0.855887	0.898142	0.761487	0.830536	0.772207	0.858628	0.864686	0.787445	0.826743	0.848571	0.85749	0.841871	0.87181	0.853414
DAAZJC01	0.858635	0.790166	0.793607	0.751327	0.734802	0.760971	0.80471	0.825241	0.726258	0.739727	0.728958	0.791078	0.827855	0.796671	0.714705	0.718076	0.795706	0.75221	0.710894	0.829986	0.744501	0.714405	0.802552	0.862237	0.715967	0.827624	0.819002	0.800739	0.803302	0.86247	0.755523	0.748435	0.797731	0.733431	0.773839	0.811389	0.793076	0.721648	0.847265	0.728915	0.818073	0.804759	0.75006	0.820419	0.801184	0.809445	0.790634	0.828188	0.802431
DAAZJE01	0.848123	0.877015	0.874559	0.797206	0.76843	0.826155	0.885012	0.900357	0.785842	0.793072	0.799197	0.846071	0.868785	0.81358	0.778582	0.785	0.859436	0.800519	0.759003	0.885527	0.793351	0.764042	0.864583	0.853549	0.760184	0.878425	0.877171	0.88804	0.838015	0.84567	0.802257	0.804686	0.883302	0.783651	0.807293	0.904186	0.849967	0.782218	0.847993	0.796722	0.893045	0.859974	0.800878	0.821121	0.894379	0.905308	0.889302	0.911762	0.88933
DAAZJF01	0.848543	0.800596	0.799765	0.76025	0.734236	0.781622	0.811774	0.829445	0.745246	0.751967	0.742787	0.802006	0.842907	0.78352	0.723697	0.730213	0.815962	0.759708	0.720578	0.830916	0.750173	0.720529	0.809217	0.861841	0.728446	0.83932	0.836007	0.82061	0.826333	0.852788	0.757859	0.751284	0.812969	0.743913	0.781496	0.818898	0.81534	0.726219	0.846382	0.740443	0.82537	0.824634	0.761115	0.814662	0.816061	0.814515	0.817001	0.835057	0.809194
DAAZJG01	0.817773	0.868312	0.835862	0.770161	0.759224	0.806388	0.8592	0.87101	0.788878	0.801628	0.778128	0.843293	0.830197	0.794246	0.770191	0.774279	0.819302	0.781648	0.743126	0.858561	0.77115	0.74334	0.838982	0.819873	0.764579	0.850665	0.853159	0.864958	0.821008	0.813349	0.780583	0.779946	0.857687	0.76394	0.807492	0.862889	0.823291	0.768225	0.80526	0.772416	0.866554	0.839183	0.779838	0.806846	0.865174	0.880256	0.873988	0.8858	0.859849
DAAZJI01	0.842661	0.883994	0.857576	0.80201	0.773448	0.829555	0.894587	0.902202	0.789471	0.795634	0.806523	0.852345	0.868433	0.807082	0.764986	0.775211	0.84764	0.797878	0.75828	0.89321	0.791845	0.763863	0.862337	0.853446	0.757595	0.875605	0.875699	0.890137	0.834687	0.836533	0.800101	0.806167	0.891316	0.784009	0.808231	0.906296	0.849333	0.792797	0.845523	0.804583	0.899875	0.866954	0.795764	0.822613	0.904507	0.915793	0.895198	0.9267	0.890879
DAAZJJ01	0.858883	0.8379	0.841363	0.781097	0.745633	0.812916	0.852784	0.878009	0.760769	0.769703	0.769591	0.860226	0.856288	0.785866	0.759085	0.768797	0.851487	0.78762	0.754516	0.879842	0.780229	0.761058	0.829575	0.848704	0.754063	0.884954	0.895724	0.842196	0.840977	0.847333	0.79573	0.791512	0.839513	0.777185	0.801173	0.862252	0.881301	0.755937	0.837271	0.764997	0.853561	0.889915	0.792036	0.840718	0.851688	0.856508	0.836665	0.874984	0.854403
DAAZJM01	0.839552	0.833838	0.84912	0.781041	0.750459	0.819058	0.8522	0.863443	0.772788	0.775883	0.786029	0.831165	0.849906	0.792876	0.762945	0.768488	0.861444	0.787571	0.748108	0.864689	0.775397	0.754135	0.839902	0.849738	0.752165	0.873367	0.900294	0.849445	0.846502	0.834447	0.791539	0.795872	0.851189	0.771453	0.799069	0.86545	0.878901	0.767607	0.826266	0.783304	0.863923	0.87239	0.788739	0.831129	0.851923	0.864988	0.8503	0.876322	0.84982
DAAZJN01	0.839803	0.819098	0.820919	0.753667	0.738091	0.805429	0.833536	0.844315	0.761394	0.761383	0.768239	0.818229	0.869172	0.781238	0.744453	0.741447	0.832763	0.776252	0.737306	0.856324	0.765392	0.725054	0.818152	0.865812	0.740201	0.870476	0.845887	0.831802	0.826927	0.853619	0.772849	0.772771	0.821396	0.761261	0.801616	0.83823	0.832508	0.74319	0.855147	0.753466	0.851473	0.841072	0.77953	0.809685	0.833524	0.847461	0.823654	0.847796	0.831837
DAAZJP01	0.887347	0.843074	0.840952	0.783026	0.759932	0.815585	0.849274	0.866093	0.773675	0.768114	0.777987	0.837134	0.879115	0.781661	0.755452	0.760289	0.852574	0.793722	0.74808	0.867105	0.78079	0.748255	0.829388	0.883079	0.755139	0.885232	0.868795	0.851949	0.856174	0.891628	0.791596	0.793427	0.84917	0.773853	0.813423	0.858908	0.857601	0.765403	0.88094	0.780672	0.85655	0.862037	0.791696	0.811042	0.861609	0.86171	0.851855	0.867993	0.846346
DAAZJT01	0.836996	0.873877	0.856995	0.795933	0.763868	0.823823	0.890942	0.900206	0.777263	0.787421	0.794021	0.845398	0.858987	0.804072	0.7671	0.774956	0.845992	0.797074	0.759651	0.886765	0.78835	0.76094	0.864168	0.856094	0.757087	0.887535	0.868811	0.887345	0.840011	0.835958	0.801255	0.806478	0.887738	0.78212	0.815277	0.891233	0.846341	0.781778	0.833292	0.794615	0.896219	0.865821	0.797155	0.828146	0.889258	0.918793	0.880741	0.916895	0.884305
DAAZJU01	0.818875	0.860048	0.841841	0.77627	0.757602	0.815264	0.879925	0.873066	0.764769	0.771792	0.786249	0.828472	0.844536	0.813339	0.772262	0.766884	0.828213	0.797566	0.766853	0.87265	0.781551	0.755833	0.85074	0.835696	0.764796	0.865236	0.865025	0.86825	0.837376	0.818218	0.800414	0.802281	0.863751	0.791668	0.797259	0.867277	0.840486	0.778758	0.806114	0.790179	0.891528	0.860956	0.802026	0.824733	0.88266	0.899049	0.872596	0.900219	0.876157
DAAZJX01	0.829199	0.872054	0.867996	0.788716	0.75986	0.827487	0.885553	0.88953	0.775006	0.787066	0.793181	0.840692	0.85344	0.804985	0.766303	0.763857	0.847376	0.799629	0.759303	0.887511	0.792386	0.755516	0.853519	0.84951	0.758325	0.879681	0.868157	0.881397	0.837249	0.823673	0.792344	0.796143	0.879873	0.782873	0.808128	0.883626	0.848849	0.781785	0.818674	0.78658	0.901265	0.863261	0.796997	0.817414	0.884425	0.903842	0.876436	0.904171	0.89505
DAAZKA01	0.853437	0.887617	0.866057	0.811046	0.779331	0.839072	0.91405	0.910894	0.798073	0.799907	0.81224	0.862257	0.876853	0.803384	0.779435	0.783418	0.864508	0.809843	0.774813	0.904411	0.803369	0.779308	0.875889	0.862938	0.770326	0.899419	0.894681	0.910494	0.852165	0.853898	0.816178	0.820021	0.899541	0.79677	0.818241	0.912974	0.869781	0.811203	0.846388	0.814461	0.917724	0.884489	0.811032	0.823628	0.910956	0.934017	0.90701	0.939636	0.912732
DAAZKC01	0.90873	0.844035	0.848064	0.786651	0.773647	0.810698	0.855937	0.882172	0.76598	0.76346	0.784733	0.837131	0.874659	0.769874	0.764436	0.7699	0.84195	0.796018	0.758402	0.879846	0.781897	0.759412	0.814258	0.892241	0.760895	0.872235	0.874253	0.848343	0.849342	0.892024	0.800821	0.801851	0.832019	0.781676	0.825967	0.857187	0.842042	0.780826	0.879368	0.779533	0.848146	0.866076	0.798833	0.803885	0.858965	0.865461	0.859554	0.871358	0.846384
DAAZKD01	0.835927	0.815072	0.819591	0.766992	0.748204	0.791894	0.832291	0.853337	0.76819	0.770411	0.764224	0.820252	0.842311	0.783062	0.746275	0.752618	0.822901	0.7824	0.74382	0.858135	0.779379	0.750925	0.821887	0.835981	0.743936	0.859738	0.8647	0.834647	0.817986	0.832171	0.788725	0.783944	0.827828	0.763551	0.773721	0.835628	0.828487	0.753065	0.821378	0.759097	0.853292	0.850921	0.78519	0.82541	0.831217	0.844402	0.829976	0.860441	0.834883
DAAZKH01	0.831264	0.85775	0.854444	0.789175	0.763176	0.815434	0.872031	0.88707	0.77639	0.790111	0.783032	0.838731	0.851427	0.817843	0.757611	0.762619	0.840618	0.78908	0.751247	0.875221	0.782148	0.75471	0.866299	0.852258	0.748446	0.865683	0.869004	0.880474	0.829986	0.834561	0.790242	0.786786	0.87399	0.772432	0.788112	0.879209	0.840911	0.771977	0.830847	0.78061	0.884771	0.855081	0.788876	0.842591	0.876736	0.894789	0.869293	0.906294	0.882404
DAAZKK01	0.840281	0.851985	0.87736	0.786452	0.76281	0.819297	0.864597	0.884749	0.77899	0.788639	0.787039	0.845333	0.856808	0.794541	0.757336	0.763793	0.854413	0.796298	0.760307	0.89737	0.78456	0.762635	0.845947	0.856103	0.753749	0.887695	0.875131	0.86882	0.839288	0.844961	0.801159	0.800523	0.869336	0.779003	0.807781	0.885693	0.853275	0.784469	0.831465	0.787073	0.883003	0.863982	0.793664	0.824202	0.869524	0.886611	0.860706	0.890818	0.86991
DAAZKL01	0.848717	0.786017	0.789597	0.741545	0.729035	0.760511	0.795074	0.824506	0.725162	0.734659	0.730019	0.790581	0.831052	0.753312	0.697901	0.703014	0.79045	0.744807	0.700186	0.823893	0.738089	0.702157	0.785151	0.880749	0.700525	0.813101	0.815569	0.808254	0.798839	0.877814	0.739517	0.737586	0.802351	0.720795	0.790457	0.813503	0.787829	0.737505	0.860801	0.726109	0.808142	0.791247	0.733995	0.773826	0.799258	0.807576	0.809505	0.817919	0.799787
DAAZKN01	0.833122	0.82033	0.825062	0.787415	0.759489	0.811885	0.840128	0.861208	0.772673	0.769525	0.766716	0.837837	0.849317	0.797484	0.755223	0.754102	0.872904	0.792965	0.767429	0.855721	0.781605	0.760804	0.836149	0.84636	0.772854	0.855523	0.861028	0.845276	0.833198	0.843219	0.7933	0.786444	0.851207	0.791482	0.801396	0.85171	0.846082	0.752615	0.83145	0.768887	0.848991	0.837618	0.80479	0.800877	0.84092	0.850336	0.839414	0.867153	0.870532
DAAZKR01	0.773128	0.781088	0.783665	0.74469	0.696083	0.760954	0.789485	0.814377	0.723981	0.731794	0.726289	0.798801	0.795227	0.779431	0.700817	0.706708	0.819747	0.739879	0.718561	0.820941	0.728102	0.720863	0.797821	0.800417	0.726735	0.822286	0.818319	0.799721	0.78541	0.779545	0.746772	0.742339	0.818567	0.740518	0.75029	0.819768	0.806125	0.707681	0.781915	0.720226	0.813016	0.82261	0.755378	0.821907	0.788719	0.805838	0.788886	0.821059	0.811891
DAAZKV01	0.883771	0.797791	0.801375	0.765598	0.742235	0.76855	0.811787	0.82706	0.736375	0.744964	0.74134	0.830414	0.856861	0.748011	0.71521	0.723642	0.813402	0.749618	0.724455	0.824891	0.745309	0.726623	0.78483	0.904473	0.729494	0.82583	0.830187	0.815907	0.800725	0.90619	0.756385	0.756316	0.82384	0.748693	0.787782	0.815192	0.803133	0.746851	0.889603	0.740276	0.820156	0.808194	0.760578	0.770271	0.812546	0.819134	0.810927	0.824181	0.821699
DAAZKW01	0.84488	0.825453	0.833443	0.778001	0.751853	0.817155	0.847492	0.864151	0.777484	0.77959	0.772296	0.838496	0.84703	0.791929	0.75754	0.76069	0.857975	0.798211	0.747773	0.872798	0.780791	0.759559	0.845543	0.852169	0.75469	0.886764	0.904256	0.857099	0.840214	0.845725	0.793686	0.788662	0.843816	0.772735	0.797381	0.853173	0.889847	0.756465	0.838291	0.770701	0.862165	0.867051	0.795884	0.828411	0.848574	0.863515	0.839181	0.875345	0.853372
DAAZKY01	0.871871	0.80508	0.80636	0.767399	0.744441	0.778566	0.813313	0.838091	0.740142	0.75693	0.745223	0.807352	0.862566	0.782779	0.723966	0.734845	0.808176	0.765255	0.724621	0.840658	0.757004	0.720406	0.799903	0.901846	0.725518	0.835816	0.834821	0.819613	0.81224	0.885596	0.767439	0.760555	0.808897	0.746698	0.788274	0.822688	0.806933	0.740424	0.879309	0.745851	0.829404	0.816514	0.758129	0.811111	0.812524	0.81901	0.79992	0.839136	0.811098
DAAZKZ01	0.907642	0.818015	0.82351	0.772858	0.748889	0.783625	0.827649	0.856075	0.748909	0.75595	0.759797	0.819144	0.893305	0.75877	0.73611	0.74464	0.818772	0.784269	0.736647	0.849558	0.777928	0.737858	0.800694	0.907213	0.736174	0.852724	0.848187	0.828853	0.822696	0.919603	0.78001	0.780746	0.823931	0.759534	0.80253	0.844207	0.824132	0.76817	0.894794	0.763825	0.830291	0.831261	0.773793	0.783859	0.828706	0.837762	0.826225	0.844005	0.821562
DAAZLY01	0.861752	0.788926	0.795988	0.752843	0.737002	0.766485	0.799093	0.823442	0.731689	0.74491	0.735064	0.794771	0.856905	0.791128	0.711582	0.717136	0.802264	0.748166	0.710819	0.828942	0.738837	0.706898	0.792997	0.903554	0.712773	0.823711	0.826669	0.812863	0.800085	0.884958	0.750934	0.74435	0.805076	0.729967	0.780677	0.810381	0.798698	0.742898	0.866628	0.73839	0.820183	0.802123	0.745049	0.812696	0.799654	0.809021	0.799318	0.822853	0.80308
DAAZMB01	0.812311	0.80606	0.818534	0.757278	0.735712	0.786054	0.827783	0.849033	0.742439	0.760488	0.745718	0.800318	0.828954	0.807754	0.728908	0.728408	0.82206	0.775732	0.736557	0.856915	0.766595	0.720972	0.810555	0.832394	0.73729	0.83986	0.840301	0.819748	0.811832	0.815754	0.773546	0.766998	0.820859	0.755783	0.783493	0.822201	0.815257	0.731078	0.804417	0.74703	0.842079	0.830042	0.76644	0.840772	0.815082	0.836009	0.808149	0.845046	0.826503
DAAZMD01	0.866159	0.807466	0.818784	0.766802	0.752956	0.783687	0.817659	0.847786	0.742199	0.748872	0.743895	0.805713	0.852717	0.78264	0.724877	0.731897	0.809384	0.75851	0.720406	0.843084	0.752164	0.722702	0.795452	0.891851	0.721301	0.831246	0.828393	0.823047	0.811393	0.885527	0.764966	0.757832	0.809124	0.743201	0.79965	0.821069	0.806878	0.749279	0.860749	0.74182	0.821079	0.819148	0.757523	0.810901	0.821152	0.820692	0.810479	0.830766	0.811081
DAAZMF01	0.829791	0.771577	0.77945	0.736943	0.723366	0.753213	0.781387	0.806847	0.712442	0.7252	0.712476	0.772401	0.815462	0.790384	0.694285	0.700306	0.779039	0.730399	0.691779	0.811234	0.721695	0.691532	0.773826	0.874765	0.693305	0.801483	0.800306	0.788603	0.782112	0.851619	0.732155	0.726337	0.783044	0.711293	0.765681	0.795748	0.778652	0.720586	0.829227	0.712936	0.796054	0.785043	0.726441	0.821189	0.785205	0.7847	0.77704	0.799988	0.777954
DAAZMG01	0.864101	0.806741	0.815273	0.769324	0.749716	0.787633	0.824646	0.850283	0.744415	0.759411	0.744325	0.808132	0.841672	0.791014	0.735142	0.742931	0.820711	0.770582	0.730686	0.851499	0.764268	0.734622	0.812272	0.899657	0.734265	0.842437	0.838133	0.829211	0.817132	0.885553	0.776161	0.768352	0.81686	0.752853	0.803195	0.835038	0.81414	0.752133	0.856273	0.74693	0.836291	0.829584	0.770653	0.821599	0.821945	0.825439	0.812247	0.843926	0.819035
DAAZMH01	0.90594	0.838775	0.840882	0.790863	0.755423	0.807872	0.850291	0.88383	0.770244	0.774268	0.772065	0.839093	0.89644	0.773653	0.753384	0.760543	0.841865	0.795841	0.750437	0.876774	0.786789	0.751386	0.821997	0.897862	0.755658	0.869508	0.869235	0.854794	0.831601	0.901285	0.794057	0.787471	0.836773	0.77759	0.817921	0.849819	0.845529	0.781269	0.879762	0.77449	0.85191	0.855325	0.786628	0.795455	0.853487	0.858674	0.844386	0.872517	0.848373
DAAZMK01	0.803815	0.829853	0.814942	0.75829	0.730808	0.775476	0.819541	0.852645	0.765972	0.77928	0.736684	0.849642	0.827036	0.778969	0.742942	0.74955	0.815158	0.757408	0.723576	0.844285	0.747061	0.724023	0.805445	0.807254	0.750117	0.833571	0.831873	0.820775	0.797964	0.800386	0.754613	0.747279	0.828346	0.745932	0.78938	0.825861	0.805842	0.725522	0.795218	0.739418	0.840546	0.817677	0.766189	0.801952	0.828295	0.833874	0.815828	0.840091	0.832298
DAAZMT01	0.797355	0.782214	0.791187	0.726679	0.730392	0.762192	0.802165	0.817747	0.72338	0.734108	0.728206	0.777709	0.809404	0.788255	0.706507	0.703776	0.792438	0.754851	0.699672	0.817539	0.740774	0.703084	0.795723	0.820971	0.704331	0.814373	0.813768	0.800672	0.785368	0.796682	0.736525	0.729865	0.794727	0.719067	0.757367	0.803028	0.794459	0.714109	0.792825	0.716419	0.823976	0.802947	0.739101	0.821576	0.795719	0.806142	0.784503	0.818213	0.802385
DAAZMY01	0.82822	0.806058	0.820308	0.750099	0.73373	0.80049	0.818621	0.836384	0.754122	0.757435	0.754697	0.812655	0.847557	0.794766	0.73059	0.729089	0.82463	0.767615	0.726945	0.849506	0.754337	0.719342	0.810023	0.857415	0.731992	0.861133	0.840313	0.818728	0.824125	0.839155	0.763073	0.756193	0.818241	0.75014	0.794549	0.819415	0.82532	0.732087	0.839494	0.741793	0.832827	0.831808	0.765031	0.823673	0.819438	0.829769	0.803803	0.834181	0.826041
DAAZMZ01	0.876668	0.804689	0.809709	0.768104	0.7499	0.778739	0.812807	0.841559	0.743218	0.760613	0.746805	0.803358	0.855696	0.798543	0.725822	0.734052	0.808307	0.758536	0.720807	0.838391	0.754994	0.724204	0.81173	0.901836	0.727268	0.841543	0.83756	0.822237	0.814698	0.882469	0.763698	0.756475	0.817626	0.746276	0.794052	0.828035	0.81198	0.75342	0.858261	0.749643	0.834989	0.82261	0.764791	0.833917	0.815818	0.82039	0.808828	0.843421	0.812916
DAAZNB01	0.882607	0.801493	0.813566	0.763306	0.747106	0.77962	0.814825	0.842991	0.738775	0.7526	0.741541	0.804934	0.867671	0.786287	0.724562	0.732124	0.809894	0.75928	0.722754	0.83803	0.753663	0.718814	0.802035	0.902865	0.724147	0.833898	0.837707	0.824686	0.811148	0.898166	0.765529	0.757606	0.811513	0.744809	0.798352	0.821117	0.808974	0.750912	0.876976	0.744573	0.829235	0.815774	0.760422	0.811294	0.816704	0.81974	0.81028	0.831938	0.812975
DAAZNL01	0.876358	0.802468	0.806387	0.766244	0.74653	0.779724	0.810153	0.839452	0.740071	0.754181	0.747106	0.80446	0.866046	0.780499	0.726916	0.73448	0.811482	0.761687	0.721687	0.83905	0.756079	0.720343	0.802523	0.905252	0.724139	0.84132	0.834528	0.828375	0.813502	0.896696	0.763857	0.757261	0.816212	0.743976	0.795612	0.824531	0.810543	0.753813	0.873404	0.747987	0.828625	0.821816	0.759903	0.809567	0.814193	0.824213	0.810498	0.83321	0.813207
DAAZNM01	0.854216	0.798846	0.807506	0.737889	0.726714	0.776133	0.80917	0.829814	0.724165	0.738107	0.730567	0.793173	0.87275	0.79022	0.723971	0.72425	0.805046	0.759971	0.72341	0.829393	0.753325	0.712196	0.792136	0.851372	0.721958	0.829454	0.828724	0.800068	0.795863	0.856642	0.757537	0.751219	0.798737	0.741756	0.786976	0.799471	0.79941	0.715956	0.854068	0.730146	0.824392	0.810759	0.758456	0.81287	0.809455	0.806216	0.78976	0.824918	0.807471
DAAZNQ01	0.74588	0.775665	0.760975	0.704134	0.680122	0.720844	0.759608	0.795862	0.713742	0.730535	0.697975	0.769992	0.760466	0.762044	0.687866	0.696641	0.749353	0.710871	0.666857	0.787179	0.701732	0.669272	0.751375	0.761569	0.687534	0.767363	0.770266	0.766592	0.737034	0.742473	0.707012	0.701441	0.757415	0.6853	0.731051	0.774619	0.739357	0.685743	0.73961	0.695237	0.769375	0.757224	0.700995	0.796278	0.76373	0.772817	0.756226	0.779191	0.757171
DAAZNR01	0.803599	0.778707	0.777299	0.724168	0.704516	0.757877	0.780483	0.807378	0.718004	0.724111	0.725685	0.773521	0.821691	0.788472	0.703357	0.705806	0.783551	0.732558	0.699084	0.808505	0.727023	0.693069	0.779101	0.82146	0.699038	0.812199	0.802213	0.782986	0.777987	0.810938	0.736729	0.732254	0.782294	0.720073	0.757323	0.78779	0.782113	0.700801	0.808317	0.716891	0.805495	0.790368	0.735285	0.820989	0.787834	0.795474	0.771711	0.80266	0.779801
DAAZNT01	0.788477	0.785823	0.788117	0.733561	0.718515	0.772659	0.797999	0.827494	0.731026	0.732505	0.734657	0.785191	0.799443	0.751189	0.709861	0.717403	0.805977	0.75386	0.707484	0.816051	0.745485	0.713263	0.783963	0.790856	0.71821	0.829752	0.828921	0.796425	0.798714	0.783822	0.748157	0.741452	0.789943	0.733436	0.75778	0.798622	0.814604	0.718029	0.778219	0.726517	0.806887	0.834515	0.746672	0.808951	0.797474	0.802606	0.793911	0.820893	0.792427
DAAZNY01	0.739568	0.741892	0.749878	0.745945	0.716912	0.769372	0.763346	0.772025	0.713963	0.725933	0.726163	0.742314	0.742922	0.772769	0.760362	0.763382	0.759449	0.802969	0.801251	0.77497	0.784439	0.810179	0.743158	0.747361	0.800409	0.769101	0.763235	0.757907	0.754799	0.746368	0.814869	0.812847	0.759452	0.836334	0.719849	0.757768	0.750513	0.716669	0.726674	0.722247	0.782075	0.756841	0.847795	0.752618	0.753003	0.762003	0.745662	0.774333	0.779307
DAAZOA01	0.856331	0.782866	0.7933	0.749123	0.730693	0.767103	0.788993	0.816676	0.726193	0.741468	0.72635	0.784836	0.82516	0.782148	0.708705	0.714022	0.789458	0.752617	0.706974	0.815441	0.742636	0.714164	0.78691	0.88028	0.710197	0.822977	0.814612	0.802993	0.801958	0.879913	0.75074	0.742309	0.802301	0.727917	0.779439	0.802634	0.787678	0.737622	0.855296	0.724318	0.804088	0.797045	0.744508	0.799065	0.79594	0.799917	0.789803	0.815822	0.793549
DAAZOB01	0.820509	0.809482	0.835477	0.767363	0.730144	0.804422	0.843124	0.856163	0.750713	0.758779	0.752176	0.825198	0.842523	0.790879	0.751521	0.749726	0.856991	0.794947	0.761775	0.854967	0.7886	0.759059	0.828453	0.831608	0.765178	0.860516	0.85161	0.82753	0.820318	0.814977	0.783742	0.78421	0.850934	0.783291	0.798495	0.841248	0.839035	0.730613	0.803289	0.74873	0.85906	0.844645	0.798263	0.822555	0.828014	0.833251	0.822329	0.852888	0.848873
DAAZOE01	0.854708	0.78844	0.796923	0.747904	0.725828	0.762166	0.801973	0.824972	0.723442	0.735512	0.728696	0.786515	0.832365	0.781542	0.720384	0.726687	0.794008	0.75233	0.717351	0.822577	0.746795	0.717339	0.790647	0.873691	0.723834	0.826645	0.821497	0.805648	0.79582	0.863044	0.756252	0.747918	0.806046	0.741133	0.776095	0.816053	0.796011	0.733844	0.847218	0.725869	0.827961	0.800971	0.752658	0.812796	0.795502	0.80374	0.791008	0.823529	0.796456
DAAZOH01	0.878202	0.792913	0.803343	0.76	0.742008	0.774311	0.804285	0.833073	0.7371	0.746146	0.738376	0.80044	0.861554	0.780694	0.721793	0.726029	0.808197	0.758319	0.716718	0.834295	0.74978	0.716149	0.796311	0.897324	0.719128	0.835341	0.833645	0.820959	0.810258	0.896199	0.762234	0.754359	0.811699	0.741035	0.788566	0.828411	0.806805	0.751116	0.880456	0.745116	0.819402	0.815237	0.75735	0.805562	0.808814	0.818521	0.809224	0.82984	0.809287
DAAZON01	0.889099	0.827182	0.829278	0.77764	0.76743	0.803389	0.835539	0.864168	0.762847	0.771593	0.768799	0.831676	0.893647	0.783536	0.747244	0.756128	0.83726	0.782268	0.744174	0.866259	0.776854	0.74149	0.819413	0.911545	0.745521	0.867969	0.866088	0.849786	0.833985	0.904726	0.785904	0.779038	0.839955	0.76587	0.816438	0.848003	0.834649	0.769983	0.890128	0.768809	0.855441	0.8445	0.782365	0.812645	0.840633	0.848152	0.835716	0.86174	0.840508
DAAZOQ01	0.871608	0.801354	0.809942	0.755449	0.739099	0.772104	0.812364	0.833134	0.732898	0.737695	0.74376	0.797126	0.868635	0.765813	0.717412	0.724183	0.805884	0.754843	0.712325	0.830889	0.745558	0.71176	0.791456	0.895057	0.713964	0.831152	0.828405	0.820473	0.80589	0.893665	0.756596	0.755711	0.811458	0.735237	0.790064	0.836791	0.804758	0.754016	0.883037	0.742467	0.819226	0.812406	0.752035	0.794805	0.814748	0.821298	0.813178	0.829381	0.806728
DAAZOW01	0.840544	0.872864	0.859782	0.791785	0.767998	0.829045	0.898761	0.89528	0.777826	0.786891	0.794313	0.842293	0.85638	0.812079	0.771354	0.769903	0.853252	0.804225	0.765037	0.888502	0.795926	0.760424	0.856707	0.851855	0.762724	0.87563	0.872165	0.880043	0.836056	0.841079	0.802667	0.802581	0.874885	0.789264	0.806947	0.879319	0.852839	0.781789	0.830714	0.787409	0.901286	0.862889	0.801844	0.825419	0.89541	0.903284	0.880821	0.907797	0.886287
DAAZPB01	0.811515	0.807668	0.806281	0.740115	0.720554	0.773713	0.816654	0.830975	0.719815	0.738312	0.73594	0.808594	0.816252	0.793465	0.72484	0.723613	0.802078	0.753217	0.721656	0.839802	0.745269	0.713486	0.802792	0.818887	0.721026	0.837305	0.837868	0.803241	0.797647	0.794075	0.747315	0.740909	0.805764	0.739616	0.769639	0.80989	0.828566	0.72068	0.785558	0.726007	0.835577	0.823454	0.754892	0.836943	0.810445	0.811153	0.789691	0.830637	0.813223
DAAZPZ01	0.867226	0.912924	0.870884	0.814744	0.782007	0.853014	0.911913	0.926801	0.804603	0.801636	0.80819	0.879474	0.874761	0.801544	0.792766	0.795682	0.878098	0.826253	0.788795	0.920409	0.812709	0.789759	0.868452	0.852079	0.783467	0.911405	0.905154	0.917583	0.871579	0.864874	0.830502	0.821513	0.887944	0.811614	0.820015	0.910769	0.881068	0.799698	0.863932	0.809838	0.897057	0.896038	0.822809	0.817016	0.937479	0.940412	0.917544	0.945713	0.921049
DAAZQC01	0.878206	0.862098	0.85478	0.812394	0.778658	0.856181	0.872398	0.895361	0.807918	0.792762	0.805869	0.862857	0.868942	0.798129	0.789607	0.793858	0.884706	0.823022	0.785136	0.902208	0.809774	0.790089	0.851418	0.852756	0.791786	0.910583	0.925322	0.883343	0.87962	0.862535	0.826445	0.819153	0.855552	0.808706	0.825099	0.873382	0.927912	0.788055	0.858167	0.805298	0.861637	0.894732	0.827494	0.82289	0.882265	0.888393	0.867848	0.897028	0.878943
DAAZQD01	0.873094	0.845341	0.841905	0.794102	0.765318	0.819489	0.858047	0.880011	0.781326	0.769211	0.779924	0.867598	0.875796	0.770458	0.769753	0.771961	0.890378	0.80408	0.778837	0.895657	0.790438	0.778175	0.839731	0.862754	0.784481	0.897484	0.892842	0.85502	0.857055	0.876428	0.806812	0.797794	0.857408	0.802332	0.843848	0.869892	0.883689	0.763304	0.868123	0.774774	0.855919	0.88573	0.815113	0.81531	0.860429	0.878373	0.858055	0.890844	0.887297
DAAZQH01	0.864212	0.852371	0.855314	0.790759	0.762498	0.83732	0.870495	0.906551	0.780988	0.776006	0.775673	0.869723	0.870104	0.779967	0.777987	0.779758	0.867837	0.81942	0.775031	0.905973	0.806726	0.768839	0.832462	0.851098	0.769493	0.914891	0.894148	0.863765	0.876483	0.861031	0.815139	0.805668	0.841354	0.794334	0.819561	0.873297	0.887468	0.766335	0.856664	0.779298	0.859248	0.886725	0.805159	0.817944	0.875392	0.881761	0.859441	0.891454	0.873435
DAAZQQ01	0.862558	0.85292	0.856377	0.786915	0.757541	0.832476	0.866772	0.895131	0.786867	0.775173	0.791642	0.854387	0.860271	0.78718	0.77943	0.780885	0.878014	0.81404	0.773644	0.89947	0.796596	0.770121	0.849391	0.847826	0.777542	0.908618	0.900741	0.872278	0.874691	0.865287	0.82337	0.81402	0.850591	0.79353	0.816599	0.881902	0.888155	0.774612	0.856491	0.78889	0.858395	0.889854	0.80853	0.816173	0.87052	0.895129	0.873157	0.896531	0.879265
DAAZQV01	0.87222	0.852969	0.856169	0.803146	0.768402	0.840442	0.868955	0.891704	0.801014	0.785843	0.790696	0.860851	0.859651	0.786297	0.777763	0.78069	0.886161	0.810893	0.770756	0.898227	0.799342	0.776967	0.853453	0.853201	0.776278	0.904111	0.925988	0.868629	0.863619	0.86162	0.818166	0.809314	0.855714	0.794051	0.816438	0.875918	0.926342	0.775538	0.852302	0.791497	0.861344	0.884706	0.805617	0.823271	0.876254	0.884023	0.867178	0.894735	0.879459
DAAZQW01	0.846825	0.828419	0.82791	0.769655	0.751381	0.801795	0.84313	0.869731	0.769022	0.757011	0.765828	0.834372	0.866321	0.767679	0.75028	0.75201	0.852625	0.792992	0.748807	0.869475	0.77759	0.747147	0.816937	0.840022	0.756902	0.874106	0.875826	0.857723	0.855328	0.852367	0.790888	0.780988	0.840171	0.77068	0.820643	0.852769	0.871479	0.755766	0.844467	0.768148	0.828935	0.861551	0.779289	0.786499	0.84519	0.863128	0.865161	0.867403	0.849395
DAAZRB01	0.929633	0.825481	0.82652	0.778699	0.760281	0.802523	0.841671	0.863382	0.761662	0.755157	0.760396	0.835665	0.879098	0.75454	0.752413	0.756857	0.840497	0.792794	0.74459	0.875909	0.785461	0.74757	0.804486	0.901698	0.745358	0.872851	0.866635	0.848406	0.842028	0.940805	0.793671	0.784217	0.822968	0.779755	0.81764	0.845297	0.843177	0.760453	0.93354	0.763852	0.832377	0.842628	0.78133	0.777126	0.842702	0.853741	0.839886	0.865813	0.848239
DAAZRE01	0.872905	0.856738	0.851411	0.805108	0.758053	0.835477	0.871729	0.895786	0.782368	0.776512	0.775283	0.859184	0.857241	0.78584	0.776389	0.78066	0.874258	0.814616	0.774194	0.905304	0.79954	0.774862	0.829478	0.862159	0.770507	0.919164	0.899003	0.87078	0.880597	0.872708	0.818473	0.810204	0.850165	0.795694	0.808486	0.880423	0.879923	0.777031	0.869837	0.788885	0.854127	0.909199	0.809905	0.832973	0.879262	0.886246	0.866631	0.895825	0.87196
DAAZRI01	0.864642	0.853303	0.847148	0.791802	0.777153	0.830087	0.869569	0.903495	0.783228	0.771927	0.779868	0.852833	0.880774	0.785051	0.77862	0.784191	0.871831	0.82255	0.774013	0.892822	0.806831	0.771535	0.845586	0.858815	0.779257	0.8956	0.881409	0.865741	0.857621	0.870543	0.817717	0.807497	0.849422	0.796839	0.829891	0.87785	0.875107	0.761	0.860931	0.78479	0.852981	0.870302	0.805711	0.798669	0.870082	0.889558	0.862973	0.894799	0.870459
DAAZRJ01	0.873333	0.841283	0.859104	0.772731	0.758321	0.82143	0.859058	0.879283	0.774412	0.763232	0.781155	0.852454	0.87138	0.76527	0.769928	0.770729	0.874768	0.798584	0.760016	0.892946	0.786783	0.758343	0.832799	0.864441	0.766926	0.89168	0.892114	0.864333	0.862851	0.874757	0.796286	0.785732	0.849293	0.782874	0.828187	0.861707	0.879192	0.769638	0.866738	0.768798	0.854578	0.872686	0.791843	0.801783	0.856886	0.869378	0.85231	0.884418	0.877119
DAAZRK01	0.883471	0.862203	0.865157	0.81143	0.775613	0.84823	0.882132	0.90562	0.808233	0.792648	0.802463	0.879087	0.867089	0.793918	0.783834	0.787527	0.8933	0.818168	0.778835	0.911927	0.807102	0.788278	0.858437	0.860046	0.784933	0.909156	0.933884	0.881497	0.870295	0.871203	0.821579	0.81321	0.866043	0.802281	0.829836	0.884517	0.927675	0.786623	0.862864	0.803264	0.871725	0.894453	0.813936	0.824603	0.885108	0.89403	0.878673	0.909231	0.890242
DAAZRN01	0.855121	0.855893	0.86445	0.803053	0.77099	0.849248	0.878721	0.900437	0.803084	0.790066	0.791133	0.861137	0.85412	0.796747	0.782637	0.782463	0.90452	0.823216	0.778327	0.901783	0.810672	0.775577	0.851333	0.850814	0.78094	0.900662	0.89831	0.880715	0.865476	0.861903	0.824396	0.814714	0.857832	0.802318	0.822622	0.885838	0.889827	0.780313	0.85258	0.793303	0.864581	0.879354	0.815249	0.80391	0.877326	0.88948	0.874386	0.904577	0.893071
DAAZRS01	0.860699	0.858476	0.847856	0.775419	0.745518	0.816206	0.846217	0.874489	0.798872	0.78552	0.765736	0.870113	0.86132	0.761602	0.79213	0.795432	0.863404	0.789913	0.751113	0.877689	0.77741	0.750218	0.820998	0.834899	0.777626	0.886148	0.871449	0.850953	0.845185	0.858572	0.791931	0.784933	0.830409	0.7725	0.821462	0.856943	0.8614	0.757521	0.857969	0.771787	0.837797	0.857942	0.787156	0.790462	0.856724	0.861754	0.846821	0.87003	0.855112
DAAZRX01	0.937185	0.833407	0.833144	0.79171	0.76522	0.808052	0.841474	0.872301	0.766837	0.760609	0.767777	0.842715	0.891194	0.761055	0.755716	0.760437	0.849879	0.798055	0.752278	0.881924	0.789627	0.754225	0.807137	0.912584	0.752002	0.878264	0.869152	0.850886	0.851975	0.946811	0.800599	0.791934	0.827472	0.776292	0.817291	0.852229	0.846424	0.768594	0.944102	0.775499	0.836153	0.850606	0.786834	0.783973	0.847825	0.859977	0.843133	0.866987	0.851242
DAAZRY01	0.878304	0.862174	0.862705	0.8097	0.776953	0.84959	0.877468	0.902805	0.80889	0.791765	0.799115	0.869762	0.867262	0.79195	0.784173	0.788174	0.891004	0.81802	0.779256	0.909371	0.807193	0.78708	0.858115	0.858924	0.785589	0.913571	0.936651	0.878195	0.8731	0.866344	0.821487	0.812315	0.862513	0.802177	0.823554	0.88282	0.936392	0.784409	0.859601	0.799091	0.870098	0.89569	0.814885	0.827194	0.883164	0.893173	0.875109	0.90476	0.884503
DAAZSE01	0.853402	0.847757	0.86469	0.785406	0.751068	0.83458	0.870169	0.885728	0.782603	0.770202	0.778213	0.855084	0.854776	0.781609	0.78973	0.784667	0.918443	0.819232	0.779592	0.90384	0.805606	0.769557	0.84501	0.851834	0.783167	0.911352	0.903574	0.865955	0.86729	0.86233	0.822777	0.814026	0.850924	0.799905	0.815895	0.875257	0.898635	0.762941	0.850991	0.777385	0.864292	0.898009	0.806301	0.817162	0.86771	0.882203	0.861015	0.892255	0.884493
DAAZSG01	0.867624	0.849012	0.859918	0.799724	0.768073	0.841605	0.877938	0.8887	0.797821	0.782475	0.787882	0.860438	0.854327	0.781586	0.783622	0.780425	0.89034	0.813837	0.775803	0.905275	0.801403	0.776467	0.844211	0.847645	0.779696	0.906053	0.928141	0.86969	0.869281	0.857061	0.813051	0.804512	0.854364	0.799484	0.820272	0.874528	0.932237	0.776012	0.848039	0.789214	0.866062	0.893412	0.811275	0.817858	0.869791	0.880515	0.863421	0.895531	0.88519
DAAZUV01	0.854651	0.910477	0.879761	0.794425	0.765425	0.83058	0.895909	0.911962	0.811986	0.806357	0.798907	0.885665	0.858395	0.780085	0.809399	0.809881	0.865846	0.804183	0.764968	0.893634	0.795132	0.764084	0.851129	0.834993	0.789966	0.882775	0.881142	0.886414	0.847619	0.847581	0.805822	0.804651	0.872992	0.787062	0.84021	0.900626	0.858291	0.787483	0.83936	0.799686	0.884818	0.864669	0.79782	0.793415	0.908071	0.921557	0.904331	0.925141	0.895251
DAAZUW01	0.928592	0.822419	0.823456	0.774178	0.753715	0.796395	0.833013	0.860226	0.756171	0.749135	0.755653	0.831803	0.874602	0.754835	0.755843	0.758581	0.841971	0.791135	0.747392	0.871655	0.780956	0.746251	0.799158	0.896879	0.751724	0.875658	0.859009	0.835864	0.836093	0.939712	0.797393	0.789038	0.813715	0.771311	0.81157	0.842183	0.834935	0.752283	0.929161	0.761497	0.827446	0.843699	0.780491	0.773937	0.838014	0.854611	0.832625	0.86132	0.840441
DAAZVB01	0.866879	0.879478	0.846743	0.784353	0.767447	0.822407	0.861665	0.885662	0.812781	0.800919	0.789064	0.885634	0.867756	0.776527	0.790926	0.792528	0.86888	0.796898	0.764041	0.893449	0.784356	0.756941	0.842604	0.855083	0.793624	0.8901	0.8863	0.870353	0.851738	0.865803	0.802347	0.792323	0.849	0.783813	0.853692	0.880054	0.876359	0.774022	0.864194	0.783898	0.852911	0.861363	0.792526	0.792621	0.871466	0.8948	0.868751	0.888665	0.87423
DAAZVE01	0.863558	0.84644	0.853623	0.794569	0.770213	0.855014	0.869916	0.881191	0.79626	0.77979	0.788963	0.852273	0.849714	0.786703	0.782133	0.777321	0.879563	0.815756	0.779245	0.898035	0.801716	0.77571	0.838249	0.841155	0.782612	0.908069	0.927236	0.863642	0.878069	0.851985	0.813338	0.804789	0.84761	0.803801	0.812674	0.865303	0.924313	0.778164	0.84272	0.790297	0.85963	0.89942	0.81346	0.824384	0.867989	0.876248	0.863794	0.887471	0.87842
DAAZVF01	0.857347	0.85093	0.855201	0.800434	0.76596	0.833563	0.865787	0.892638	0.798386	0.785316	0.795351	0.860734	0.855029	0.791448	0.781191	0.783625	0.906213	0.820905	0.776061	0.900262	0.807077	0.779901	0.849068	0.857817	0.777631	0.903463	0.904355	0.867396	0.864805	0.865681	0.825883	0.817025	0.853973	0.794345	0.815772	0.881401	0.89653	0.778791	0.855301	0.792867	0.858701	0.893687	0.80916	0.824404	0.867937	0.882209	0.865427	0.895398	0.877725
DAAZVM01	0.874423	0.880028	0.878383	0.817534	0.79183	0.849781	0.896631	0.92597	0.800878	0.799445	0.807308	0.887257	0.878771	0.792721	0.783204	0.793948	0.876012	0.820633	0.784309	0.928737	0.808572	0.786101	0.845992	0.855426	0.779525	0.900001	0.903502	0.885875	0.854898	0.865928	0.823269	0.81619	0.868234	0.812785	0.826965	0.894702	0.883504	0.793014	0.860758	0.803141	0.874699	0.888359	0.81716	0.816785	0.902138	0.907549	0.881463	0.913462	0.890473
DAAZVN01	0.945999	0.842434	0.844016	0.789728	0.767384	0.810471	0.852667	0.880015	0.762798	0.758741	0.765239	0.838289	0.880261	0.761303	0.75897	0.771143	0.848554	0.797653	0.752469	0.875924	0.793807	0.755236	0.811499	0.89967	0.756386	0.871591	0.866274	0.841479	0.846404	0.939231	0.802684	0.796644	0.822332	0.777535	0.828337	0.848722	0.843675	0.757589	0.930411	0.766068	0.839747	0.8484	0.786309	0.789226	0.851568	0.851059	0.839336	0.866261	0.846493
DAAZVU01	0.870069	0.880628	0.885217	0.806597	0.771367	0.847	0.905249	0.922243	0.794896	0.787867	0.79844	0.885768	0.873317	0.792668	0.798038	0.79108	0.889999	0.830217	0.7909	0.941822	0.818949	0.780964	0.857224	0.858032	0.787693	0.919257	0.909891	0.894337	0.881027	0.872114	0.826119	0.816367	0.873369	0.812159	0.830472	0.924848	0.890166	0.786186	0.867441	0.798154	0.894351	0.904295	0.823009	0.818426	0.901639	0.913995	0.894655	0.931663	0.911575
DAAZVX01	0.846313	0.868596	0.866743	0.799294	0.763329	0.834031	0.890823	0.89784	0.789705	0.77936	0.79507	0.854659	0.841114	0.782232	0.788661	0.783953	0.877263	0.811824	0.779863	0.905728	0.803119	0.771871	0.849115	0.838851	0.779822	0.89479	0.886292	0.909175	0.863959	0.849958	0.810161	0.801889	0.883548	0.802287	0.825058	0.893641	0.872993	0.786117	0.835522	0.792037	0.88114	0.873052	0.809258	0.793106	0.886983	0.909554	0.920714	0.916393	0.908463
DAAZVY01	0.847454	0.853001	0.860717	0.783982	0.757318	0.829354	0.860362	0.894132	0.780549	0.769587	0.795235	0.849036	0.845933	0.777821	0.765579	0.767351	0.86302	0.802585	0.761109	0.892478	0.795081	0.761798	0.835526	0.834477	0.762957	0.880221	0.877814	0.865949	0.868495	0.846663	0.801304	0.79194	0.846456	0.785015	0.814372	0.87746	0.864167	0.784118	0.84079	0.784055	0.853862	0.873945	0.79465	0.803264	0.862228	0.881332	0.873776	0.892538	0.873522
DAAZVZ01	0.830327	0.829853	0.833511	0.767091	0.754059	0.807925	0.843189	0.870526	0.776416	0.761076	0.770671	0.848369	0.845334	0.763904	0.750794	0.744669	0.848139	0.794263	0.752454	0.879869	0.781225	0.743842	0.810875	0.817347	0.756542	0.881197	0.860808	0.851503	0.836585	0.830527	0.783604	0.774405	0.836116	0.771734	0.806267	0.856767	0.858579	0.758178	0.82778	0.774902	0.830157	0.84755	0.777519	0.773007	0.846344	0.86731	0.856529	0.860139	0.852884
DAAZWB01	0.858664	0.84986	0.856271	0.795248	0.768123	0.838652	0.871226	0.89455	0.79411	0.785046	0.794529	0.862037	0.857139	0.784415	0.779377	0.782573	0.879262	0.811475	0.77395	0.898345	0.797806	0.77753	0.851186	0.846164	0.778946	0.908283	0.909739	0.872234	0.871656	0.857054	0.816543	0.807954	0.855034	0.796232	0.825574	0.878721	0.89811	0.777704	0.853219	0.787952	0.867152	0.90361	0.807811	0.828481	0.870111	0.892886	0.874239	0.900869	0.880392
DAAZWC01	0.937589	0.829352	0.831179	0.787966	0.763916	0.806396	0.839766	0.868405	0.767084	0.75984	0.76862	0.843518	0.890143	0.761344	0.754387	0.758087	0.84685	0.794844	0.750716	0.878274	0.786187	0.752401	0.807025	0.908396	0.750438	0.874123	0.872116	0.850727	0.849967	0.950491	0.797635	0.788717	0.825772	0.772858	0.814834	0.849967	0.848026	0.772063	0.944965	0.776051	0.835255	0.8473	0.783906	0.780781	0.845309	0.859843	0.844276	0.866304	0.852106
DAAZWD01	0.868855	0.850236	0.866477	0.79522	0.765212	0.846289	0.877835	0.888871	0.794492	0.779091	0.787985	0.862957	0.855812	0.778733	0.778086	0.774534	0.888199	0.815577	0.774874	0.905728	0.803383	0.770036	0.847008	0.844385	0.778775	0.911046	0.933973	0.871732	0.869465	0.860363	0.808794	0.800521	0.857963	0.809258	0.818128	0.876037	0.928008	0.778276	0.848734	0.78443	0.86649	0.892532	0.808184	0.813388	0.872386	0.884221	0.867311	0.894616	0.889622
DAAZWJ01	0.943335	0.840948	0.845426	0.789558	0.765388	0.810944	0.849856	0.879808	0.764213	0.759696	0.764896	0.838024	0.880423	0.75853	0.755891	0.771921	0.848528	0.795811	0.753069	0.877628	0.791676	0.755041	0.809305	0.899784	0.754886	0.869746	0.864196	0.838423	0.841487	0.938118	0.801414	0.794584	0.819322	0.779742	0.825776	0.851444	0.840065	0.757778	0.932133	0.766249	0.837253	0.847694	0.786101	0.786097	0.850096	0.85069	0.836804	0.862337	0.845509
DAAZWK01	0.809737	0.812346	0.815254	0.812123	0.78688	0.904476	0.827307	0.847014	0.799533	0.796045	0.782671	0.807223	0.795609	0.832262	0.790079	0.796213	0.80928	0.840665	0.794709	0.835774	0.829781	0.805218	0.785347	0.782892	0.795208	0.838256	0.831689	0.839011	0.819372	0.798026	0.840305	0.83414	0.810773	0.818756	0.776572	0.826742	0.825932	0.767793	0.792869	0.792637	0.811496	0.82991	0.834806	0.760886	0.8309	0.833044	0.823008	0.843638	0.827142
DAAZWL01	0.78092	0.784017	0.781183	0.774589	0.760032	0.793745	0.791502	0.810081	0.75666	0.752282	0.772029	0.76209	0.78972	0.75126	0.788685	0.800844	0.777536	0.868352	0.791762	0.802511	0.846309	0.786023	0.756085	0.770316	0.796608	0.792379	0.791752	0.793204	0.775595	0.777669	0.844469	0.847484	0.772514	0.822045	0.757752	0.79272	0.775292	0.756627	0.768347	0.766021	0.800144	0.779767	0.82203	0.726921	0.79823	0.809533	0.787769	0.80743	0.790373
DAAZWO01	0.847806	0.85676	0.865048	0.783786	0.745967	0.812915	0.874982	0.890396	0.76151	0.756435	0.77783	0.840868	0.848115	0.762512	0.75318	0.76652	0.855124	0.790181	0.752309	0.894455	0.781896	0.754343	0.813041	0.840552	0.748168	0.87073	0.860425	0.84988	0.845249	0.843401	0.795663	0.799432	0.835371	0.774405	0.830671	0.861512	0.839609	0.768473	0.835457	0.771305	0.849124	0.851268	0.782188	0.789069	0.867346	0.869847	0.864035	0.8721	0.859535
DAAZWP01	0.853848	0.866812	0.909098	0.807344	0.773054	0.842435	0.893142	0.904063	0.793552	0.790487	0.801054	0.856973	0.854947	0.77695	0.76994	0.777871	0.86744	0.806639	0.783764	0.912327	0.799321	0.767387	0.829012	0.839457	0.777654	0.891541	0.881928	0.869601	0.850985	0.838614	0.814976	0.818797	0.860505	0.810848	0.830976	0.8841	0.864215	0.799499	0.83039	0.798015	0.874942	0.87372	0.807826	0.80028	0.887603	0.901528	0.874737	0.8905	0.888556
DAAZWS01	0.853597	0.86122	0.890754	0.784721	0.754739	0.822019	0.886804	0.894061	0.770264	0.766076	0.781885	0.852135	0.851077	0.765455	0.766099	0.770886	0.860894	0.79475	0.755667	0.88976	0.789329	0.755041	0.818946	0.832507	0.751778	0.876338	0.876388	0.86224	0.839671	0.834136	0.786537	0.788901	0.849336	0.778416	0.820697	0.863056	0.857433	0.774364	0.83242	0.778346	0.867317	0.864328	0.78557	0.789575	0.883529	0.881417	0.865459	0.882537	0.869141
DAAZWU01	0.871537	0.874905	0.880897	0.810283	0.782153	0.845717	0.886146	0.923816	0.792697	0.790616	0.804489	0.877779	0.868889	0.790214	0.787181	0.796635	0.872353	0.823933	0.792378	0.920153	0.812905	0.792009	0.836586	0.848991	0.781933	0.897889	0.900827	0.870582	0.861133	0.860665	0.833061	0.82598	0.856396	0.808384	0.827543	0.888482	0.869081	0.786889	0.853659	0.798382	0.861108	0.892798	0.81881	0.821766	0.896103	0.896717	0.88343	0.898179	0.878847
DAAZWV01	0.849239	0.845094	0.858466	0.785695	0.757838	0.814309	0.863385	0.89461	0.77274	0.766952	0.773431	0.84803	0.844534	0.764392	0.771108	0.782859	0.858398	0.805028	0.772382	0.900323	0.804988	0.78282	0.815495	0.824753	0.764755	0.871921	0.87103	0.8454	0.839297	0.843783	0.822052	0.816762	0.836525	0.791123	0.818923	0.867788	0.849463	0.757857	0.832448	0.771288	0.848103	0.855388	0.802165	0.790166	0.862822	0.86254	0.857471	0.877392	0.856712
DAAZWX01	0.882649	0.863766	0.854734	0.788275	0.780121	0.828451	0.86754	0.894534	0.774113	0.769543	0.777224	0.848369	0.874887	0.772127	0.765497	0.776165	0.852463	0.801439	0.76603	0.893429	0.788679	0.76095	0.820943	0.859354	0.764721	0.884861	0.877137	0.849259	0.857868	0.867816	0.801795	0.794352	0.835528	0.785223	0.837051	0.864797	0.857213	0.761931	0.864443	0.770989	0.848607	0.870872	0.797261	0.804547	0.873984	0.868693	0.848958	0.883975	0.857212
DAAZWY01	0.754012	0.761818	0.76278	0.830132	0.816144	0.777058	0.773307	0.785443	0.8141	0.807441	0.834182	0.751213	0.753893	0.724337	0.727539	0.743369	0.745738	0.76436	0.740765	0.780553	0.750049	0.740767	0.723967	0.740977	0.737464	0.764141	0.78708	0.767875	0.753239	0.733034	0.773912	0.778037	0.748325	0.768893	0.718715	0.768578	0.772682	0.819923	0.726003	0.82993	0.76711	0.761305	0.762465	0.720874	0.78122	0.785381	0.767282	0.775708	0.755707
DAAZXA01	0.760373	0.766425	0.766064	0.77753	0.747097	0.777829	0.777694	0.795658	0.740448	0.736261	0.759545	0.758524	0.768203	0.735817	0.770723	0.780911	0.77347	0.827249	0.791004	0.780356	0.813561	0.7906	0.740321	0.756105	0.800387	0.769813	0.772979	0.774924	0.77725	0.759756	0.815401	0.818076	0.772814	0.815267	0.749673	0.774964	0.756439	0.74491	0.748	0.749811	0.780742	0.760686	0.816345	0.707165	0.776946	0.787774	0.788202	0.79472	0.796572
DAAZXB01	0.788546	0.802034	0.795542	0.891734	0.87883	0.815811	0.807912	0.8384	0.874794	0.867163	0.905648	0.787912	0.781343	0.762802	0.75365	0.771208	0.789805	0.793919	0.76398	0.826745	0.779445	0.763963	0.768168	0.771649	0.759246	0.805259	0.812955	0.820561	0.782853	0.774769	0.803624	0.800391	0.788985	0.789001	0.749747	0.815604	0.792384	0.882326	0.771595	0.906836	0.794357	0.80132	0.787266	0.750974	0.817857	0.829344	0.815545	0.822384	0.800763
DAAZXF01	0.863968	0.844892	0.863989	0.797382	0.765012	0.8468	0.875344	0.891765	0.790419	0.77562	0.776623	0.854473	0.84653	0.779824	0.773284	0.774697	0.874677	0.804754	0.771391	0.890663	0.797433	0.769181	0.830137	0.830665	0.776056	0.891135	0.913631	0.854049	0.852299	0.84281	0.801963	0.7959	0.83998	0.79365	0.825702	0.859168	0.9135	0.758924	0.835663	0.777974	0.860536	0.882241	0.805136	0.811411	0.868298	0.864627	0.849992	0.877976	0.871968
DAAZXI01	0.868166	0.85026	0.847345	0.787545	0.760111	0.824069	0.858446	0.882892	0.777856	0.7659	0.781968	0.848816	0.85154	0.769548	0.761073	0.771701	0.858876	0.790482	0.760295	0.8834	0.782336	0.757843	0.825494	0.828641	0.761339	0.868881	0.878716	0.847732	0.833554	0.839224	0.794242	0.788728	0.836369	0.783925	0.820376	0.852061	0.870455	0.760201	0.832352	0.773564	0.837138	0.856518	0.788715	0.797019	0.859493	0.856583	0.84609	0.867483	0.849032
DAAZXK01	0.867488	0.870523	0.879659	0.803997	0.76995	0.859299	0.887052	0.908864	0.795523	0.782601	0.79422	0.86246	0.860934	0.787656	0.78395	0.787424	0.894697	0.821307	0.782214	0.914895	0.814676	0.779455	0.846722	0.845131	0.788007	0.925148	0.905868	0.874717	0.883436	0.854823	0.819606	0.812365	0.85855	0.807361	0.838854	0.879081	0.905751	0.773555	0.849695	0.790099	0.870133	0.922896	0.814928	0.843602	0.885921	0.889083	0.872188	0.894356	0.879175
DAAZXL01	0.860028	0.903788	0.877752	0.796195	0.764578	0.831219	0.880913	0.906083	0.820142	0.807176	0.807763	0.897753	0.860884	0.771903	0.78388	0.797682	0.859897	0.792672	0.756648	0.897652	0.783492	0.76075	0.834474	0.843958	0.785974	0.881552	0.876743	0.869156	0.841768	0.844583	0.797479	0.800412	0.858318	0.782336	0.844639	0.889988	0.863381	0.782497	0.83846	0.791386	0.865248	0.863545	0.787409	0.79894	0.893022	0.899026	0.877493	0.893082	0.868483
DAAZXN01	0.864484	0.862774	0.873991	0.796919	0.762263	0.839862	0.880562	0.9077	0.780758	0.777264	0.776	0.861773	0.860081	0.782292	0.789383	0.802202	0.876359	0.814659	0.779465	0.897595	0.806731	0.779343	0.82829	0.841495	0.781535	0.907187	0.890389	0.866139	0.865093	0.847685	0.818192	0.81182	0.846111	0.80671	0.820737	0.868072	0.866798	0.761236	0.849597	0.779292	0.857765	0.891827	0.815314	0.821104	0.880791	0.880679	0.858569	0.891106	0.870043
DAAZXO01	0.857221	0.83517	0.840669	0.773245	0.742173	0.807469	0.844867	0.872764	0.761042	0.750271	0.763453	0.840088	0.836421	0.757576	0.758705	0.766045	0.858756	0.779295	0.745522	0.869532	0.77092	0.743873	0.812769	0.821837	0.748096	0.858017	0.86539	0.827685	0.824582	0.835495	0.783357	0.7763	0.816517	0.765442	0.8041	0.840361	0.857677	0.744372	0.826111	0.7573	0.822761	0.842142	0.774917	0.783396	0.846961	0.841705	0.829223	0.851668	0.836042
DAAZXP01	0.847869	0.82739	0.837941	0.769581	0.732484	0.804418	0.827443	0.859248	0.750725	0.741224	0.752345	0.829523	0.820854	0.748027	0.758238	0.770923	0.840265	0.784132	0.748619	0.862679	0.777625	0.742807	0.795839	0.813076	0.748647	0.848043	0.853509	0.818668	0.814913	0.827394	0.787013	0.781242	0.807163	0.77121	0.799031	0.834962	0.843662	0.731921	0.817748	0.74728	0.821738	0.830663	0.770655	0.77587	0.836293	0.833241	0.820097	0.838452	0.822531
DAAZXT01	0.866333	0.873611	0.858345	0.779542	0.749595	0.82015	0.864577	0.891382	0.808383	0.793938	0.778842	0.879122	0.852911	0.769112	0.791353	0.800379	0.866081	0.79364	0.76107	0.886529	0.783291	0.760176	0.833797	0.832243	0.796298	0.893245	0.888338	0.864628	0.846169	0.853723	0.802434	0.796683	0.848823	0.787116	0.845363	0.862272	0.87665	0.763851	0.84526	0.774237	0.850656	0.868036	0.792156	0.799155	0.867747	0.880339	0.860737	0.881462	0.865742
DAAZXU01	0.94541	0.84279	0.837783	0.790095	0.769914	0.811999	0.854675	0.87416	0.770001	0.764481	0.770559	0.83828	0.888473	0.760128	0.758188	0.76985	0.844149	0.796077	0.753849	0.877089	0.791676	0.758931	0.814777	0.904478	0.757476	0.868955	0.869232	0.850596	0.84512	0.94481	0.799521	0.79269	0.829501	0.779211	0.823998	0.852236	0.852248	0.777842	0.921367	0.768399	0.842085	0.849278	0.788756	0.78904	0.854911	0.853925	0.846794	0.867993	0.850235
DAAZXW01	0.886841	0.88931	0.897242	0.822551	0.782938	0.862812	0.918561	0.939414	0.799263	0.794182	0.804179	0.882575	0.881237	0.795163	0.799981	0.803687	0.898274	0.835282	0.796468	0.94809	0.826251	0.789365	0.858362	0.864854	0.794599	0.920576	0.913441	0.889157	0.876148	0.873713	0.829997	0.824021	0.873641	0.821077	0.850402	0.901027	0.894599	0.788786	0.864254	0.799463	0.89633	0.908373	0.829604	0.830129	0.905739	0.905847	0.885828	0.922688	0.907951
DAAZXX01	0.875373	0.847085	0.83473	0.792486	0.758216	0.82768	0.849442	0.883641	0.774168	0.766869	0.776233	0.837289	0.862522	0.770508	0.762181	0.775463	0.844695	0.806601	0.756409	0.863183	0.797567	0.756814	0.809433	0.843784	0.760789	0.866894	0.857649	0.85095	0.846463	0.857048	0.797065	0.793488	0.823864	0.780503	0.803248	0.843622	0.868063	0.758073	0.854209	0.771102	0.833118	0.855952	0.792947	0.792747	0.861693	0.846253	0.839789	0.858148	0.839036
DAAZXZ01	0.854727	0.845379	0.865234	0.787231	0.755801	0.839869	0.868558	0.890872	0.785993	0.773342	0.777597	0.85125	0.841751	0.766566	0.768435	0.766431	0.873741	0.800816	0.76781	0.894382	0.792222	0.761958	0.826171	0.825387	0.771948	0.898419	0.891362	0.853469	0.86289	0.842195	0.799634	0.793311	0.839662	0.791068	0.824329	0.854064	0.882804	0.760445	0.835827	0.777584	0.85431	0.898577	0.797994	0.814975	0.873086	0.871105	0.85284	0.879008	0.868697
DAAZYC01	0.86482	0.905178	0.883354	0.816129	0.787393	0.851726	0.919152	0.929388	0.802508	0.7975	0.813149	0.870868	0.871848	0.789938	0.790618	0.801731	0.872086	0.825856	0.782689	0.905631	0.816687	0.784218	0.858989	0.853043	0.782201	0.88669	0.885451	0.897721	0.849039	0.855599	0.828858	0.832428	0.883973	0.808109	0.842013	0.902972	0.867738	0.801577	0.84702	0.812306	0.895588	0.871737	0.814134	0.802639	0.930736	0.93106	0.909302	0.92915	0.907951
DAAZYD01	0.86503	0.907248	0.882483	0.814346	0.785117	0.849567	0.92017	0.927621	0.798831	0.795474	0.816672	0.888531	0.868288	0.789307	0.785937	0.795124	0.862672	0.815264	0.782021	0.898629	0.807862	0.777109	0.853573	0.844405	0.775639	0.88554	0.885958	0.897647	0.84875	0.844102	0.819505	0.821945	0.877955	0.804137	0.830396	0.899332	0.881871	0.79927	0.841405	0.810533	0.895008	0.870352	0.808501	0.805031	0.935593	0.927621	0.907823	0.923211	0.898061
DAAZYE01	0.813831	0.816125	0.827476	0.818586	0.790448	0.885174	0.848235	0.849815	0.800519	0.794193	0.785044	0.804727	0.810055	0.806722	0.798587	0.799426	0.818447	0.847056	0.800575	0.849336	0.836134	0.811958	0.795985	0.791903	0.801619	0.844371	0.840486	0.840755	0.821385	0.804199	0.84359	0.845479	0.827233	0.829386	0.786039	0.830331	0.833341	0.773978	0.793199	0.802579	0.82571	0.832155	0.843075	0.758192	0.839698	0.845754	0.829302	0.852522	0.838883
DAAZYH01	0.884708	0.867668	0.878196	0.812674	0.776237	0.853122	0.886586	0.912897	0.80223	0.792502	0.799255	0.873235	0.870942	0.788856	0.780662	0.791967	0.890351	0.81293	0.7766	0.900715	0.806257	0.779962	0.855591	0.851319	0.7822	0.903935	0.926237	0.873461	0.867241	0.863191	0.817847	0.811116	0.863207	0.802168	0.8315	0.87706	0.916274	0.778214	0.853826	0.793188	0.865975	0.891618	0.809496	0.824245	0.892585	0.886366	0.872322	0.89775	0.884201
DAAZYK01	0.866139	0.876654	0.882042	0.806827	0.778972	0.850617	0.902844	0.91926	0.796708	0.788917	0.804747	0.873449	0.861162	0.781483	0.783835	0.789136	0.875791	0.819004	0.784448	0.915964	0.805246	0.775596	0.839743	0.840804	0.786548	0.893952	0.898011	0.879796	0.85907	0.847964	0.814458	0.808585	0.858234	0.80558	0.827422	0.882541	0.876942	0.787259	0.843911	0.793184	0.873058	0.892191	0.813697	0.813982	0.895964	0.897268	0.888245	0.901169	0.885843
DAAZYM01	0.85415	0.887503	0.862146	0.80003	0.762631	0.836008	0.878562	0.912522	0.810752	0.800282	0.786213	0.885895	0.848412	0.775653	0.793668	0.807595	0.872898	0.804843	0.768792	0.897501	0.794974	0.770004	0.841391	0.831349	0.797681	0.881723	0.874451	0.860944	0.841603	0.842383	0.810363	0.804806	0.84866	0.791509	0.845882	0.875738	0.866983	0.761872	0.832627	0.784027	0.856831	0.871671	0.801451	0.803061	0.879337	0.879753	0.857673	0.890188	0.868891
DAAZYN01	0.810866	0.819332	0.824717	0.807056	0.777876	0.868938	0.832692	0.85172	0.794699	0.791832	0.785362	0.79756	0.804115	0.799702	0.786971	0.800985	0.808077	0.828943	0.785196	0.830874	0.821864	0.805768	0.782964	0.791807	0.785232	0.827198	0.822371	0.833079	0.806361	0.797529	0.837351	0.8412	0.815085	0.814513	0.776826	0.829209	0.81059	0.772905	0.788661	0.798229	0.813107	0.815465	0.825755	0.753474	0.842966	0.842066	0.823572	0.840777	0.820424
DAAZYQ01	0.875539	0.880573	0.885959	0.8063	0.767887	0.833344	0.883625	0.919131	0.785711	0.780543	0.798729	0.869903	0.867671	0.781523	0.771834	0.783312	0.86777	0.806819	0.768287	0.922164	0.804688	0.779566	0.845512	0.849768	0.766471	0.890867	0.88978	0.875917	0.847325	0.861238	0.813377	0.806685	0.858403	0.791248	0.823179	0.884851	0.86571	0.782935	0.855562	0.789662	0.874904	0.883724	0.800968	0.815077	0.895312	0.900195	0.876596	0.904362	0.884381
DAAZYR01	0.780619	0.782787	0.782123	0.904485	0.874541	0.816477	0.795747	0.815273	0.865777	0.858545	0.867189	0.785023	0.768623	0.749153	0.74228	0.758592	0.78801	0.785211	0.770395	0.804273	0.768918	0.761965	0.755853	0.759571	0.767269	0.793389	0.806812	0.801366	0.776338	0.759704	0.793762	0.789435	0.800126	0.794448	0.742914	0.789874	0.787928	0.857688	0.755504	0.875727	0.780373	0.783436	0.793574	0.735485	0.795553	0.809096	0.795073	0.804739	0.802621
DAAZYV01	0.869965	0.851547	0.840151	0.78803	0.757106	0.8227	0.863253	0.886372	0.785214	0.770655	0.791945	0.859369	0.859605	0.774848	0.767445	0.76957	0.869473	0.797634	0.761289	0.899633	0.785436	0.762488	0.836463	0.847488	0.765457	0.884496	0.900545	0.859671	0.849698	0.85835	0.798266	0.789758	0.844208	0.783872	0.810894	0.873527	0.894937	0.77198	0.848821	0.784591	0.849242	0.871089	0.794004	0.801272	0.864565	0.871993	0.858217	0.888032	0.869861
DAAZZC01	0.89081	0.899613	0.911672	0.820667	0.785466	0.854734	0.914854	0.944094	0.803986	0.804459	0.814034	0.889714	0.890062	0.798537	0.787363	0.798674	0.883496	0.819119	0.784673	0.922524	0.812272	0.784594	0.859872	0.869353	0.780691	0.912565	0.90675	0.894554	0.86851	0.868285	0.825289	0.828585	0.883307	0.807377	0.848999	0.907525	0.883219	0.802728	0.864972	0.810963	0.896211	0.89567	0.814246	0.828825	0.926487	0.923101	0.900213	0.921474	0.899693
DAAZZD01	0.879742	0.857393	0.874603	0.809086	0.773049	0.843432	0.872322	0.902884	0.797851	0.786807	0.791041	0.861762	0.853831	0.783716	0.770358	0.785506	0.87484	0.80743	0.768599	0.893765	0.797864	0.776721	0.840361	0.838494	0.77366	0.893782	0.914619	0.863676	0.85254	0.853838	0.810655	0.804778	0.851396	0.798604	0.831402	0.868084	0.906422	0.773386	0.847406	0.791596	0.855329	0.881775	0.79967	0.823339	0.874211	0.877545	0.861499	0.883112	0.866638
DAAZZG01	0.876158	0.856545	0.876934	0.811151	0.778954	0.855247	0.889203	0.899782	0.800906	0.78806	0.791798	0.860055	0.857455	0.787699	0.782393	0.788229	0.890687	0.814835	0.779854	0.904965	0.806973	0.778949	0.840858	0.839265	0.786966	0.899559	0.920121	0.870103	0.864881	0.850846	0.813853	0.809648	0.855593	0.807654	0.839327	0.866946	0.926267	0.77443	0.843646	0.791518	0.866018	0.892704	0.812783	0.819623	0.874177	0.87643	0.86278	0.888565	0.878864
DAAZZH01	0.877745	0.86961	0.873916	0.810297	0.775333	0.850012	0.881738	0.910698	0.802799	0.789904	0.800239	0.86293	0.864558	0.791714	0.779069	0.790111	0.883381	0.80971	0.774545	0.898843	0.803303	0.784248	0.853783	0.845535	0.780646	0.898483	0.920429	0.872174	0.861402	0.85422	0.816017	0.80876	0.857911	0.800071	0.830482	0.875481	0.914489	0.781145	0.848048	0.795276	0.870798	0.889446	0.807916	0.8281	0.886622	0.886749	0.868868	0.897261	0.878288
DAAZZL01	0.814095	0.814574	0.813158	0.81076	0.77894	0.893342	0.827086	0.849305	0.79282	0.788957	0.776252	0.810765	0.800741	0.823859	0.791747	0.804263	0.805686	0.844853	0.794504	0.835274	0.827759	0.812496	0.786722	0.785066	0.795012	0.839451	0.833409	0.836126	0.815755	0.802875	0.846194	0.84113	0.814072	0.820995	0.776131	0.823035	0.822333	0.76169	0.798224	0.78654	0.810962	0.827561	0.836531	0.760538	0.833985	0.842229	0.819047	0.846752	0.826703
DAAZZM01	0.873617	0.849303	0.857936	0.813358	0.779598	0.851215	0.871753	0.897211	0.802121	0.790981	0.794089	0.856208	0.851803	0.790329	0.782686	0.793476	0.872485	0.814729	0.776205	0.886343	0.808858	0.783042	0.840094	0.839014	0.780762	0.884258	0.908394	0.871851	0.861706	0.850047	0.824641	0.819011	0.845016	0.802582	0.818241	0.861645	0.909249	0.772791	0.841254	0.792451	0.857672	0.872969	0.810468	0.811493	0.87064	0.866709	0.856427	0.883665	0.867544
DAAZZP01	0.852581	0.853824	0.858369	0.794549	0.76308	0.835634	0.863549	0.893697	0.788373	0.77841	0.786418	0.849779	0.846291	0.778035	0.771503	0.782466	0.875876	0.814601	0.771977	0.890089	0.799827	0.782425	0.832339	0.830743	0.777254	0.899183	0.889264	0.859553	0.854505	0.841868	0.820531	0.813585	0.847836	0.79826	0.817803	0.863939	0.881272	0.766384	0.836531	0.785056	0.848255	0.895563	0.807694	0.824566	0.867337	0.875032	0.855238	0.879479	0.856084
DAAZZQ01	0.794713	0.794079	0.794525	0.894985	0.875953	0.831352	0.808349	0.830169	0.902815	0.899852	0.871436	0.787731	0.783279	0.758644	0.742323	0.758636	0.78724	0.778898	0.746611	0.819491	0.771407	0.749305	0.765675	0.769399	0.742482	0.804422	0.817624	0.820435	0.776919	0.770743	0.788174	0.782717	0.803426	0.774585	0.751688	0.806419	0.801742	0.859392	0.772107	0.88416	0.791333	0.792561	0.772036	0.738613	0.815388	0.824589	0.809907	0.823029	0.801565
DAAZZR01	0.863208	0.851317	0.871082	0.800413	0.762197	0.840133	0.881939	0.89601	0.779117	0.776672	0.773471	0.86052	0.853005	0.77414	0.775923	0.777781	0.889214	0.815175	0.777856	0.895708	0.805926	0.768797	0.831995	0.846006	0.777047	0.89842	0.898221	0.856768	0.870656	0.852938	0.811022	0.80574	0.849835	0.79915	0.836214	0.869167	0.872884	0.759266	0.845478	0.777866	0.864024	0.889192	0.807753	0.812939	0.872676	0.874133	0.868186	0.891128	0.882588
DAAZZS01	0.798737	0.796218	0.799634	0.786843	0.763023	0.847666	0.819669	0.826377	0.77896	0.77322	0.770729	0.785295	0.781282	0.804799	0.795344	0.801119	0.797767	0.832634	0.79862	0.825068	0.818354	0.80243	0.772408	0.764931	0.800126	0.821382	0.820761	0.819952	0.800908	0.782675	0.83809	0.833077	0.789934	0.825465	0.765594	0.805387	0.815862	0.75381	0.773148	0.773243	0.804258	0.814702	0.830603	0.742872	0.815343	0.8177	0.804668	0.828215	0.819464
DAAZZW01	0.880927	0.863754	0.864825	0.808829	0.774185	0.841759	0.876616	0.900035	0.79275	0.788191	0.788889	0.873143	0.871209	0.792715	0.786998	0.791564	0.876801	0.813649	0.781596	0.90522	0.805558	0.780954	0.846927	0.856769	0.777889	0.904948	0.93177	0.87304	0.872547	0.868684	0.820887	0.810609	0.857961	0.802943	0.821973	0.882525	0.912329	0.779173	0.861409	0.794105	0.86979	0.892166	0.811592	0.825786	0.883406	0.891768	0.875082	0.900887	0.884746
DAAZZZ01	0.855338	0.846558	0.863511	0.797641	0.765759	0.831209	0.861841	0.889093	0.79743	0.784444	0.793864	0.855456	0.848741	0.78352	0.78197	0.787486	0.903559	0.82111	0.77826	0.893705	0.808397	0.782667	0.840823	0.844552	0.781979	0.894306	0.894025	0.854679	0.849312	0.856444	0.827894	0.819525	0.846534	0.798166	0.808774	0.873967	0.882867	0.774534	0.84266	0.791943	0.854398	0.884169	0.811992	0.819361	0.865386	0.870572	0.854184	0.885793	0.868739
DABAAC01	0.853467	0.848208	0.851638	0.780657	0.765093	0.836159	0.865811	0.883453	0.77311	0.764185	0.784549	0.843792	0.847318	0.773941	0.773167	0.770824	0.86976	0.809269	0.768861	0.896371	0.800724	0.758622	0.834731	0.842301	0.767517	0.897281	0.881292	0.86556	0.900729	0.854588	0.800289	0.791572	0.841914	0.795866	0.813722	0.873483	0.879054	0.768719	0.849199	0.770258	0.856481	0.893753	0.800111	0.811454	0.859353	0.872683	0.862968	0.889417	0.877667
DABAAD01	0.863785	0.840596	0.839546	0.777585	0.749838	0.816192	0.856742	0.875399	0.770864	0.763273	0.776625	0.849129	0.856366	0.767702	0.761257	0.76652	0.870205	0.789499	0.751073	0.886131	0.780747	0.757697	0.835776	0.845678	0.757017	0.87696	0.90268	0.853141	0.84679	0.855053	0.801498	0.790636	0.838267	0.77532	0.810669	0.859764	0.900966	0.759799	0.846594	0.76586	0.8458	0.885794	0.785106	0.810477	0.85537	0.863287	0.847999	0.880269	0.860072
DABAAE01	0.84823	0.84141	0.858095	0.78906	0.758401	0.830055	0.861292	0.883856	0.790183	0.77809	0.784031	0.849476	0.845941	0.782832	0.777391	0.772116	0.900725	0.816779	0.773513	0.896565	0.803731	0.770517	0.83953	0.846621	0.774775	0.900315	0.896189	0.863317	0.867093	0.855673	0.814804	0.805219	0.844654	0.794488	0.818221	0.871054	0.893536	0.770857	0.844353	0.78319	0.858077	0.883483	0.808363	0.80848	0.860185	0.871103	0.85655	0.885783	0.87928
DABAAF01	0.86786	0.846849	0.845509	0.786097	0.757796	0.830113	0.865192	0.879701	0.779436	0.768457	0.782105	0.84849	0.861118	0.77104	0.777137	0.772796	0.882773	0.810844	0.771819	0.90116	0.798725	0.770394	0.837597	0.847349	0.775465	0.895908	0.906432	0.85442	0.860868	0.859115	0.807807	0.797077	0.838513	0.795415	0.819728	0.863833	0.908395	0.767308	0.848788	0.774494	0.856804	0.89712	0.806401	0.814296	0.859758	0.869316	0.8525	0.885975	0.871636
DABAAG01	0.852599	0.828983	0.826367	0.767877	0.753783	0.812826	0.84656	0.858427	0.771938	0.758684	0.767181	0.829669	0.854491	0.756225	0.765168	0.761836	0.864876	0.803682	0.759374	0.888052	0.787117	0.7523	0.820612	0.845963	0.767029	0.883945	0.876209	0.840382	0.846769	0.85696	0.804504	0.795591	0.820229	0.7817	0.824044	0.84881	0.875161	0.752066	0.853849	0.764753	0.858303	0.867611	0.796966	0.791292	0.84732	0.859732	0.835303	0.868596	0.857723
DABAAH01	0.915496	0.825125	0.829801	0.783022	0.745716	0.805437	0.838442	0.864281	0.762987	0.757922	0.761947	0.841376	0.876266	0.755491	0.750761	0.752712	0.843442	0.78825	0.742835	0.873566	0.781167	0.745021	0.804438	0.885902	0.744091	0.86988	0.871564	0.847689	0.838138	0.925881	0.791848	0.783255	0.823591	0.766142	0.8043	0.848741	0.845408	0.76457	0.925759	0.771447	0.830803	0.845833	0.776598	0.774551	0.843679	0.857907	0.844613	0.866446	0.85083
DABAAI01	0.872483	0.852969	0.863922	0.803419	0.770833	0.84927	0.880907	0.891977	0.801815	0.78773	0.792885	0.86814	0.862285	0.786838	0.786308	0.781215	0.892434	0.817082	0.780772	0.911082	0.806485	0.779335	0.851073	0.853995	0.785999	0.915615	0.934593	0.87561	0.874411	0.86162	0.814049	0.805745	0.86048	0.80401	0.824426	0.87806	0.93581	0.77798	0.853603	0.792588	0.874143	0.897028	0.816123	0.820285	0.875439	0.884023	0.867178	0.899654	0.893311
DABAAK01	0.868068	0.864865	0.86378	0.802863	0.768209	0.843613	0.882649	0.908893	0.80039	0.788794	0.796897	0.873035	0.865737	0.793869	0.78458	0.787221	0.896445	0.822738	0.781182	0.916036	0.810531	0.78691	0.856278	0.860019	0.784627	0.924776	0.91869	0.880929	0.879292	0.86934	0.825404	0.816204	0.861747	0.802778	0.822279	0.895557	0.912291	0.781099	0.85865	0.796616	0.871691	0.91333	0.816336	0.836053	0.886446	0.90089	0.879455	0.910306	0.885923
DABAAL01	0.92948	0.831899	0.833988	0.779329	0.758291	0.806148	0.840005	0.864858	0.758873	0.756332	0.761353	0.83724	0.881649	0.754935	0.751402	0.756634	0.845138	0.792812	0.744923	0.872566	0.786991	0.745068	0.808024	0.900346	0.74747	0.876032	0.86777	0.846441	0.847491	0.938051	0.795089	0.784592	0.825178	0.779808	0.818709	0.846729	0.84299	0.759262	0.944235	0.763724	0.832066	0.848247	0.780857	0.78383	0.845263	0.856853	0.840273	0.862763	0.847301
DABAAN01	0.849414	0.849794	0.846887	0.78185	0.751293	0.829215	0.865792	0.898602	0.782283	0.767486	0.773837	0.854739	0.859124	0.780756	0.771475	0.774732	0.884465	0.817037	0.767278	0.899966	0.805016	0.766377	0.839439	0.843116	0.772189	0.917342	0.893373	0.862421	0.87241	0.855783	0.81566	0.806908	0.844557	0.789196	0.814033	0.878351	0.890992	0.759407	0.850647	0.776259	0.853172	0.904013	0.801977	0.827575	0.868706	0.884558	0.859087	0.893794	0.870437
DABAAR01	0.853684	0.859864	0.859337	0.794024	0.762706	0.825596	0.876809	0.903308	0.782932	0.778717	0.784893	0.870989	0.858989	0.780511	0.771227	0.774135	0.866074	0.80873	0.771856	0.909571	0.796376	0.773834	0.833116	0.841015	0.766609	0.89267	0.889798	0.879522	0.863717	0.852061	0.811679	0.801506	0.861951	0.794919	0.818938	0.888591	0.868291	0.78196	0.845907	0.787046	0.872524	0.876022	0.803217	0.803256	0.883245	0.897338	0.888843	0.902817	0.885125
DABAAT01	0.871038	0.852534	0.852813	0.783878	0.773599	0.813009	0.867567	0.897472	0.772258	0.76765	0.778661	0.855539	0.866495	0.764927	0.758976	0.760122	0.855837	0.799061	0.752463	0.887854	0.789335	0.751576	0.8232	0.858749	0.748326	0.87649	0.881059	0.864334	0.860547	0.869672	0.797561	0.794536	0.849816	0.774103	0.818095	0.879037	0.85782	0.773816	0.866262	0.785829	0.857228	0.860086	0.782543	0.787086	0.87523	0.88867	0.87297	0.890846	0.872435
DABAAU01	0.854672	0.873355	0.869109	0.789733	0.764617	0.830793	0.884567	0.916023	0.792849	0.779038	0.803738	0.871751	0.878096	0.781909	0.771595	0.773179	0.868908	0.81151	0.769311	0.90815	0.797277	0.765007	0.844605	0.853314	0.769568	0.899296	0.892425	0.881598	0.855014	0.852272	0.809835	0.808126	0.868485	0.790171	0.820407	0.89895	0.87847	0.787415	0.847671	0.793885	0.877578	0.882363	0.799281	0.806578	0.899658	0.915246	0.888806	0.91337	0.88243
DABAAV01	0.910948	0.841413	0.837967	0.795119	0.767105	0.812078	0.853504	0.878978	0.773622	0.767266	0.776859	0.850962	0.878241	0.766903	0.762057	0.765693	0.85792	0.800856	0.757682	0.889495	0.788849	0.759923	0.822512	0.942155	0.761067	0.887261	0.882551	0.864892	0.858694	0.940626	0.803496	0.793105	0.840181	0.779396	0.823035	0.863598	0.860379	0.789262	0.918674	0.777385	0.846506	0.863018	0.790841	0.794596	0.853746	0.868943	0.853888	0.880086	0.861295
DABAAW01	0.855891	0.86495	0.860931	0.795805	0.767304	0.831765	0.87677	0.914631	0.78318	0.777491	0.791518	0.864531	0.867034	0.787133	0.775287	0.779724	0.870516	0.824198	0.776095	0.910801	0.809792	0.775986	0.839377	0.847067	0.771088	0.898793	0.898576	0.875849	0.871534	0.858238	0.818218	0.80962	0.862049	0.797069	0.808651	0.893071	0.871926	0.778517	0.849708	0.793147	0.862058	0.893293	0.807312	0.815202	0.883264	0.902592	0.882118	0.90428	0.881062
DABABA01	0.873682	0.859272	0.864109	0.807907	0.7724	0.848263	0.885173	0.897125	0.801821	0.786446	0.797553	0.861796	0.862335	0.789067	0.784915	0.781481	0.892525	0.82282	0.780207	0.907268	0.809541	0.777185	0.851539	0.850744	0.783916	0.90675	0.926314	0.874221	0.867931	0.862279	0.814991	0.806067	0.856999	0.802598	0.82441	0.87591	0.93113	0.782026	0.853453	0.793696	0.871759	0.896365	0.815336	0.820818	0.878303	0.887172	0.867413	0.904577	0.890801
DABABB01	0.849973	0.856683	0.85934	0.802515	0.755948	0.828129	0.874673	0.891073	0.778224	0.771092	0.779646	0.883174	0.848993	0.770733	0.76296	0.760868	0.877576	0.800717	0.77685	0.919514	0.790034	0.768114	0.825833	0.836318	0.772893	0.889355	0.881179	0.872813	0.856313	0.84679	0.797619	0.789116	0.866349	0.800031	0.818142	0.877867	0.86608	0.772961	0.850452	0.780169	0.862321	0.874637	0.81017	0.797394	0.878121	0.894597	0.878666	0.89978	0.896347
DABABD01	0.896306	0.846246	0.839117	0.780805	0.763627	0.818828	0.858706	0.88147	0.767508	0.764056	0.771186	0.849676	0.92636	0.773033	0.772188	0.777035	0.857142	0.812733	0.767787	0.889819	0.795804	0.761685	0.821301	0.887932	0.76853	0.890432	0.879387	0.853807	0.851168	0.911059	0.811855	0.802846	0.833969	0.789722	0.823571	0.861795	0.859087	0.760806	0.907753	0.770913	0.85201	0.859893	0.804613	0.795617	0.860816	0.871466	0.847886	0.882044	0.861597
DABABE01	0.871004	0.851104	0.853762	0.802657	0.768823	0.838637	0.871142	0.88921	0.796446	0.781616	0.790004	0.880111	0.862429	0.786106	0.77559	0.779334	0.880691	0.807628	0.769457	0.898436	0.794773	0.772228	0.849705	0.850247	0.772588	0.904431	0.930798	0.872598	0.865324	0.859895	0.810266	0.801451	0.85776	0.792735	0.815367	0.87743	0.940342	0.778929	0.849824	0.793233	0.861143	0.885117	0.804792	0.818351	0.871376	0.882113	0.86631	0.896859	0.880654
DABABG01	0.795875	0.799024	0.790639	0.881271	0.87042	0.813835	0.813065	0.834988	0.877718	0.866335	0.908088	0.795362	0.785194	0.761446	0.754531	0.765593	0.789748	0.793204	0.76113	0.8347	0.775704	0.760563	0.773492	0.772594	0.758851	0.810245	0.833228	0.827168	0.786958	0.777215	0.802407	0.798061	0.796401	0.788037	0.746358	0.81778	0.809459	0.897145	0.771873	0.90389	0.802989	0.806344	0.790208	0.750828	0.819301	0.841515	0.819888	0.839658	0.81205
DABABJ01	0.852994	0.895004	0.871675	0.792671	0.760325	0.831885	0.883143	0.908823	0.807037	0.801493	0.780568	0.88732	0.854628	0.777296	0.803828	0.798358	0.878336	0.813225	0.770255	0.918627	0.803673	0.762558	0.837455	0.83904	0.790069	0.901242	0.890951	0.873486	0.86275	0.850844	0.814118	0.8056	0.852314	0.790348	0.839773	0.889466	0.874368	0.771996	0.84418	0.78435	0.86969	0.883038	0.802911	0.80566	0.885248	0.897992	0.878313	0.904002	0.888371
DABABL01	0.881345	0.863994	0.865334	0.806687	0.769856	0.843883	0.880341	0.901493	0.791047	0.785709	0.786443	0.869399	0.869879	0.787232	0.792317	0.796797	0.876742	0.822741	0.78694	0.90754	0.811427	0.788449	0.838248	0.855459	0.785357	0.906211	0.926717	0.868942	0.862145	0.870401	0.832181	0.824289	0.854765	0.810261	0.818331	0.873966	0.9019	0.780059	0.854365	0.793996	0.881157	0.89189	0.819284	0.825306	0.886398	0.889197	0.870599	0.899831	0.880678
DABABP01	0.873506	0.835981	0.851696	0.770821	0.749285	0.820843	0.852603	0.871993	0.763643	0.758699	0.764229	0.848292	0.879813	0.767875	0.767841	0.763215	0.851639	0.798794	0.764099	0.885635	0.785691	0.751593	0.809164	0.849849	0.758381	0.896574	0.878334	0.849268	0.860191	0.869554	0.795434	0.786765	0.834953	0.784935	0.817004	0.849567	0.856694	0.758962	0.874803	0.76769	0.848909	0.865785	0.796805	0.79535	0.853096	0.872254	0.845183	0.868282	0.865817
DABABQ01	0.897204	0.833959	0.829986	0.783064	0.758662	0.804933	0.84916	0.871884	0.762603	0.758032	0.768858	0.839248	0.873912	0.759793	0.755158	0.762353	0.848478	0.791576	0.749145	0.879939	0.782322	0.750613	0.816972	0.928816	0.752285	0.879451	0.869144	0.854716	0.846082	0.926398	0.794344	0.787224	0.831988	0.77042	0.814775	0.858207	0.855565	0.775118	0.911212	0.762396	0.838673	0.853127	0.782637	0.785803	0.845116	0.862128	0.843257	0.873253	0.854607
DABABR01	0.869485	0.863493	0.862688	0.798153	0.770444	0.833795	0.881006	0.903571	0.790827	0.784409	0.782909	0.884498	0.871403	0.785399	0.788929	0.789879	0.89947	0.820578	0.777835	0.911226	0.809414	0.781151	0.850122	0.859675	0.776772	0.911806	0.912735	0.876805	0.869304	0.876175	0.82773	0.818312	0.858481	0.798307	0.818865	0.890802	0.906594	0.775689	0.866269	0.792764	0.872584	0.89693	0.810169	0.824883	0.880424	0.894249	0.876919	0.912647	0.89162
DABABS01	0.850383	0.846075	0.848997	0.793812	0.758392	0.825824	0.864938	0.896894	0.789964	0.77877	0.787097	0.853791	0.854643	0.786227	0.776318	0.778729	0.89964	0.826074	0.771185	0.896599	0.811343	0.777378	0.843964	0.849516	0.772228	0.894973	0.898792	0.86463	0.859656	0.859496	0.821082	0.81225	0.849116	0.789658	0.807711	0.876985	0.892335	0.771978	0.848637	0.786539	0.857882	0.894579	0.804426	0.820701	0.864099	0.87751	0.860263	0.893659	0.875183
DABABT01	0.875521	0.861973	0.845955	0.793379	0.779797	0.84387	0.879477	0.888081	0.796219	0.782112	0.792666	0.853975	0.877973	0.785261	0.78809	0.78384	0.881318	0.827291	0.784203	0.904151	0.81043	0.778817	0.852314	0.867652	0.791506	0.902913	0.900594	0.875792	0.869036	0.876892	0.819288	0.809353	0.854309	0.806979	0.841837	0.878768	0.900678	0.778583	0.870374	0.786918	0.873267	0.893165	0.821501	0.815953	0.879165	0.886687	0.868424	0.89902	0.890262
DABABV01	0.910095	0.84111	0.846151	0.796574	0.754479	0.819319	0.860979	0.88551	0.780916	0.774798	0.782006	0.856861	0.881914	0.771477	0.769016	0.773459	0.864631	0.804556	0.762259	0.898805	0.792537	0.761112	0.827179	0.916419	0.763055	0.890661	0.889382	0.871893	0.851524	0.932986	0.808786	0.799703	0.849421	0.786994	0.811359	0.867662	0.866577	0.7926	0.914857	0.782268	0.853943	0.86681	0.79877	0.799583	0.863113	0.874874	0.862423	0.887167	0.869604
DABABX01	0.858658	0.834702	0.859111	0.796679	0.751428	0.831281	0.866335	0.876763	0.779141	0.764742	0.776173	0.863181	0.839892	0.765439	0.780355	0.777686	0.897187	0.803273	0.783808	0.890559	0.791782	0.776351	0.829239	0.830817	0.786873	0.889458	0.915694	0.850473	0.854297	0.843497	0.802887	0.793822	0.854335	0.807396	0.80847	0.856937	0.910576	0.762515	0.833505	0.769133	0.861498	0.872841	0.818365	0.801018	0.857678	0.862877	0.849356	0.875694	0.889072
DABABY01	0.861271	0.838628	0.84388	0.777038	0.747727	0.821875	0.857949	0.872575	0.770564	0.76088	0.774202	0.845875	0.854378	0.764771	0.766776	0.763367	0.87821	0.797378	0.759584	0.893765	0.785359	0.75817	0.832778	0.843185	0.765487	0.884925	0.902474	0.848518	0.85438	0.852043	0.802004	0.790618	0.835783	0.782162	0.816591	0.855139	0.903307	0.758206	0.844622	0.766401	0.8481	0.891655	0.79247	0.810147	0.854444	0.863968	0.846545	0.878242	0.864879
DABACC01	0.86385	0.861341	0.880234	0.803195	0.768759	0.837868	0.883719	0.905329	0.791061	0.785579	0.782007	0.868117	0.863634	0.788198	0.79886	0.802733	0.914255	0.824234	0.778885	0.910538	0.812557	0.780648	0.850397	0.860287	0.777576	0.906243	0.90329	0.877407	0.870577	0.872039	0.829653	0.820155	0.860144	0.800695	0.824615	0.89939	0.881343	0.772345	0.872096	0.791147	0.870807	0.883646	0.813463	0.813982	0.879304	0.891216	0.871392	0.910324	0.890537
DABACD01	0.868241	0.861247	0.867439	0.80184	0.766902	0.842127	0.878143	0.905762	0.799409	0.787237	0.792825	0.867183	0.864046	0.787678	0.778685	0.781758	0.892168	0.814973	0.776222	0.909865	0.802371	0.780373	0.851634	0.860979	0.78181	0.922014	0.91563	0.881634	0.882927	0.867414	0.818297	0.808807	0.861373	0.798796	0.822692	0.891955	0.906667	0.781161	0.858038	0.79366	0.86359	0.896499	0.811547	0.822744	0.881676	0.89388	0.874242	0.90524	0.886637
DABACE01	0.893966	0.836832	0.830832	0.782876	0.758093	0.81443	0.846321	0.877902	0.771742	0.761929	0.767808	0.840599	0.877642	0.765285	0.757621	0.76061	0.851833	0.805309	0.751455	0.870157	0.791813	0.75185	0.821664	0.874903	0.758357	0.883407	0.869901	0.848006	0.862446	0.89392	0.79385	0.785476	0.831888	0.775193	0.804156	0.852743	0.861009	0.758258	0.891673	0.770703	0.831993	0.85976	0.789129	0.792949	0.857416	0.856016	0.846261	0.865677	0.848096
DABACF01	0.858367	0.838643	0.859873	0.790396	0.762098	0.833366	0.861711	0.876726	0.787309	0.774864	0.784265	0.847644	0.845092	0.777726	0.777742	0.772944	0.879775	0.813115	0.770934	0.894328	0.79673	0.766634	0.838654	0.841028	0.774042	0.894213	0.922615	0.855769	0.857927	0.853581	0.807466	0.798946	0.839049	0.793448	0.808693	0.862486	0.911342	0.769195	0.844065	0.78045	0.855508	0.885581	0.804675	0.81364	0.860065	0.873972	0.867069	0.882441	0.876081
DABACH01	0.873473	0.844776	0.839999	0.79057	0.757478	0.825995	0.859867	0.878915	0.777117	0.768086	0.780117	0.858711	0.862856	0.774418	0.767037	0.769677	0.87555	0.800411	0.762439	0.897582	0.787904	0.768072	0.837363	0.851799	0.765042	0.892571	0.912129	0.858189	0.856598	0.863385	0.805176	0.794221	0.844585	0.78478	0.815603	0.870989	0.906008	0.768587	0.85332	0.777126	0.851246	0.895376	0.795982	0.820223	0.864142	0.873194	0.855688	0.888692	0.871298
DABACV01	0.868222	0.851031	0.856637	0.803862	0.772614	0.845454	0.869971	0.890276	0.798254	0.782772	0.793597	0.855596	0.85775	0.790789	0.780273	0.782441	0.881155	0.812956	0.774881	0.895702	0.80058	0.781088	0.845194	0.846259	0.779605	0.901925	0.931061	0.866149	0.874626	0.858697	0.816693	0.80866	0.849296	0.796915	0.811996	0.876127	0.920792	0.784658	0.847829	0.798211	0.855274	0.892155	0.808488	0.823181	0.869671	0.882039	0.868186	0.891938	0.875408
DABACZ01	0.786927	0.789912	0.786016	0.789075	0.75052	0.805867	0.801421	0.819431	0.765112	0.757061	0.766856	0.791599	0.793026	0.779124	0.800788	0.808076	0.808181	0.839226	0.85961	0.818601	0.8209	0.834787	0.773539	0.772132	0.895167	0.811847	0.811626	0.806756	0.796608	0.784665	0.89251	0.883262	0.800156	0.888572	0.75891	0.808672	0.800826	0.751798	0.770313	0.771129	0.800101	0.802046	0.878214	0.744294	0.803415	0.824198	0.797697	0.824589	0.827339
DABADA01	0.732304	0.736306	0.730042	0.721521	0.703729	0.746302	0.743466	0.764	0.707622	0.708094	0.712821	0.723582	0.730736	0.715766	0.797224	0.806291	0.738798	0.796665	0.861259	0.762708	0.777345	0.810441	0.715312	0.713981	0.806113	0.755845	0.756977	0.74794	0.750121	0.729328	0.854029	0.847386	0.726535	0.833887	0.716942	0.746128	0.743205	0.703181	0.718683	0.713959	0.742229	0.7432	0.817058	0.689782	0.749015	0.763797	0.752935	0.763902	0.753556
DABADB01	0.882218	0.861316	0.865358	0.808855	0.77625	0.847824	0.874353	0.900633	0.807419	0.794173	0.800937	0.869196	0.877493	0.797629	0.785451	0.788051	0.891596	0.819524	0.781712	0.906662	0.8066	0.785604	0.860537	0.861615	0.785979	0.913307	0.931322	0.877666	0.869257	0.870744	0.823992	0.815868	0.866025	0.80521	0.825125	0.883971	0.926325	0.786184	0.856873	0.801484	0.871864	0.899902	0.815272	0.832544	0.87955	0.890637	0.87435	0.907006	0.885703
DABADC01	0.845428	0.885965	0.862348	0.794572	0.762244	0.833113	0.889113	0.900518	0.783077	0.779782	0.797132	0.856849	0.858697	0.779403	0.767452	0.771745	0.851251	0.801998	0.765687	0.890866	0.794893	0.758992	0.850323	0.841027	0.76071	0.881217	0.87711	0.888082	0.844974	0.842375	0.805157	0.803703	0.871997	0.787781	0.815183	0.905589	0.854903	0.782989	0.862639	0.795743	0.882324	0.864913	0.793438	0.794124	0.907879	0.921925	0.904488	0.914822	0.893237
DABADE01	0.858978	0.857274	0.839462	0.7982	0.769	0.838715	0.865532	0.882747	0.795509	0.784457	0.784191	0.858867	0.849876	0.778739	0.7726	0.77658	0.868984	0.809626	0.770642	0.891406	0.795938	0.772882	0.840286	0.845556	0.772193	0.893256	0.883705	0.865699	0.863249	0.859648	0.81042	0.800797	0.848318	0.791539	0.809262	0.87693	0.880637	0.773703	0.854498	0.784445	0.854451	0.885408	0.804117	0.811457	0.880613	0.879727	0.863167	0.892281	0.869547
DABADG01	0.876785	0.865668	0.874817	0.80542	0.77131	0.843094	0.880461	0.903653	0.792656	0.788065	0.78873	0.868271	0.871551	0.787423	0.791395	0.79415	0.889275	0.814928	0.778061	0.904445	0.80311	0.779017	0.845355	0.851749	0.775423	0.909898	0.931096	0.87632	0.872629	0.86641	0.819674	0.810481	0.861735	0.800137	0.816045	0.880697	0.910365	0.783115	0.853904	0.794512	0.867867	0.897636	0.810154	0.822432	0.886168	0.892621	0.8746	0.904234	0.888041
DABADH01	0.873562	0.862123	0.845572	0.792453	0.77807	0.844288	0.879629	0.890958	0.795576	0.781734	0.791737	0.854377	0.877327	0.783533	0.787463	0.782944	0.878849	0.827446	0.785147	0.906761	0.810318	0.779497	0.850614	0.865948	0.791396	0.904928	0.899667	0.876745	0.866815	0.873122	0.818902	0.809242	0.85287	0.807137	0.839662	0.877579	0.895829	0.776308	0.868957	0.78681	0.877228	0.894916	0.821657	0.814757	0.880672	0.888752	0.867773	0.9019	0.891206
DABADI01	0.872993	0.907583	0.884489	0.816877	0.785506	0.851796	0.924886	0.929005	0.805255	0.797646	0.81863	0.875086	0.884407	0.796404	0.799065	0.801603	0.883011	0.829831	0.790521	0.921083	0.820684	0.792334	0.879892	0.864386	0.787331	0.910685	0.907022	0.909974	0.864946	0.868013	0.832751	0.832108	0.892823	0.812782	0.831762	0.916084	0.882967	0.806722	0.858022	0.819195	0.914864	0.890405	0.824112	0.814493	0.926792	0.940792	0.916961	0.949549	0.92492
DABADK01	0.926302	0.829686	0.828629	0.785084	0.759949	0.803214	0.844591	0.869864	0.763235	0.755339	0.76214	0.836628	0.883294	0.756567	0.754821	0.758985	0.846592	0.795527	0.748981	0.878152	0.788208	0.750168	0.808096	0.903648	0.74924	0.879096	0.867841	0.849277	0.846324	0.944001	0.797433	0.789285	0.825095	0.772129	0.819585	0.853264	0.845157	0.764623	0.937992	0.768031	0.834447	0.849007	0.784276	0.781101	0.843498	0.859379	0.839966	0.869625	0.850977
DABADL01	0.867713	0.857541	0.857778	0.809522	0.774412	0.84493	0.879305	0.901407	0.797185	0.791497	0.796114	0.867406	0.865313	0.800504	0.7975	0.801415	0.886009	0.829922	0.794438	0.925701	0.816121	0.794343	0.844505	0.85886	0.789617	0.918975	0.911532	0.886662	0.884787	0.869449	0.838263	0.829183	0.855983	0.815691	0.82611	0.882645	0.898682	0.787731	0.861866	0.800648	0.869211	0.905373	0.829197	0.832486	0.875961	0.897685	0.869414	0.903919	0.884498
DABADN01	0.875286	0.855195	0.855722	0.808263	0.77288	0.843982	0.87774	0.895368	0.804469	0.787923	0.794424	0.869107	0.861898	0.78919	0.779329	0.785405	0.886374	0.812217	0.774401	0.904922	0.80146	0.783787	0.851712	0.855963	0.778878	0.906177	0.934024	0.875729	0.868249	0.865446	0.815355	0.807307	0.859542	0.797498	0.820673	0.882216	0.932684	0.78412	0.856105	0.799323	0.865761	0.893172	0.809629	0.82189	0.876889	0.886577	0.870505	0.901693	0.884946
DABADP01	0.887126	0.833427	0.827724	0.776931	0.752537	0.808556	0.841608	0.874351	0.766357	0.756351	0.763276	0.83379	0.87473	0.759428	0.751767	0.754753	0.84725	0.799752	0.746676	0.862674	0.78682	0.747321	0.81702	0.866115	0.75532	0.877155	0.863206	0.841691	0.855523	0.888343	0.788383	0.780054	0.825391	0.769279	0.799294	0.84666	0.853582	0.752706	0.8861	0.765089	0.826571	0.854159	0.784185	0.786681	0.851058	0.849407	0.840209	0.859279	0.84048
DABADQ01	0.843502	0.837239	0.843085	0.772054	0.742508	0.816452	0.86354	0.879146	0.76226	0.756979	0.756265	0.843599	0.834612	0.773287	0.766735	0.762729	0.86201	0.797054	0.759867	0.891905	0.785711	0.757414	0.8186	0.82677	0.757276	0.901041	0.890945	0.849849	0.861695	0.839634	0.795886	0.788143	0.835594	0.782133	0.807664	0.858229	0.876515	0.749515	0.834566	0.768042	0.850781	0.891037	0.795007	0.817161	0.855936	0.876101	0.850898	0.880521	0.866883
DABADR01	0.898466	0.848056	0.840946	0.793051	0.764323	0.824128	0.85173	0.877118	0.780262	0.769	0.777031	0.84726	0.87419	0.771847	0.763292	0.769073	0.859606	0.802708	0.761123	0.880324	0.789851	0.75945	0.827024	0.881531	0.765504	0.892686	0.878774	0.858271	0.870026	0.901313	0.804389	0.794855	0.838114	0.784517	0.814094	0.862264	0.867801	0.767676	0.897528	0.777809	0.841011	0.870137	0.794331	0.801081	0.865609	0.865784	0.855207	0.875804	0.856275
DABADS01	0.865737	0.846813	0.848135	0.793916	0.768498	0.840464	0.861908	0.886187	0.792944	0.778071	0.787769	0.872054	0.850593	0.789283	0.775806	0.778242	0.871819	0.806778	0.770458	0.888597	0.795256	0.773229	0.839405	0.837041	0.775681	0.895083	0.914977	0.87016	0.86818	0.852587	0.80912	0.802217	0.847708	0.791077	0.812513	0.869667	0.95919	0.771574	0.84125	0.784758	0.848627	0.878419	0.801525	0.805596	0.8708	0.87772	0.866545	0.886757	0.869218
DABADT01	0.876078	0.858261	0.871968	0.807537	0.770438	0.847269	0.874574	0.904312	0.7923	0.788535	0.786194	0.871233	0.868464	0.783275	0.776691	0.782154	0.880139	0.813746	0.776913	0.905108	0.803004	0.77628	0.835637	0.847341	0.773749	0.912668	0.929809	0.871572	0.869277	0.866497	0.821799	0.813444	0.856782	0.803572	0.822381	0.87784	0.89878	0.781961	0.856351	0.795543	0.858966	0.888026	0.808164	0.816326	0.879189	0.886967	0.86934	0.896923	0.87929
DABADW01	0.863557	0.841162	0.831175	0.777109	0.755212	0.818867	0.854113	0.872756	0.777216	0.763863	0.771306	0.841737	0.873494	0.77759	0.770214	0.773801	0.863037	0.811777	0.768232	0.878639	0.794844	0.766545	0.827757	0.858459	0.777734	0.88462	0.871777	0.856083	0.850447	0.866122	0.810458	0.804731	0.840127	0.792576	0.824636	0.863223	0.867634	0.755058	0.863499	0.769677	0.838884	0.859752	0.811643	0.785974	0.857813	0.870051	0.852757	0.878159	0.861154
DABAEF01	0.873651	0.861694	0.868144	0.809086	0.773864	0.852318	0.885718	0.900138	0.803224	0.78925	0.7982	0.867787	0.863908	0.791603	0.788861	0.785241	0.895359	0.823952	0.785047	0.913035	0.810646	0.781753	0.855793	0.854736	0.788204	0.913438	0.932482	0.877998	0.871614	0.864614	0.820046	0.811134	0.860723	0.807544	0.828031	0.878864	0.931039	0.782401	0.85395	0.796812	0.87753	0.902804	0.819732	0.824706	0.882404	0.891306	0.871432	0.905389	0.895594
DABAEG01	0.939011	0.840966	0.842017	0.793401	0.768092	0.811402	0.856013	0.880666	0.768505	0.764517	0.770565	0.851762	0.892839	0.76442	0.765252	0.766875	0.853554	0.803922	0.758101	0.89199	0.794468	0.761636	0.821031	0.90863	0.758359	0.890199	0.884986	0.858053	0.860552	0.940037	0.803665	0.797358	0.838679	0.780626	0.823334	0.865774	0.858592	0.772261	0.9343	0.776497	0.845804	0.868637	0.793124	0.793953	0.85652	0.872813	0.851315	0.882319	0.864771
DABAEH01	0.875447	0.847741	0.849064	0.789365	0.755435	0.833705	0.85774	0.88277	0.783655	0.772235	0.787304	0.859111	0.863498	0.775361	0.770091	0.773004	0.881949	0.80489	0.762612	0.90175	0.791537	0.770351	0.840047	0.847941	0.767837	0.907064	0.914433	0.859582	0.863244	0.862231	0.806431	0.797908	0.84781	0.787355	0.816195	0.870018	0.90204	0.771129	0.85862	0.779957	0.849359	0.908825	0.801257	0.832042	0.871195	0.880299	0.861059	0.884695	0.869817
DABAEJ01	0.86827	0.847223	0.859076	0.808913	0.781524	0.855886	0.87622	0.887321	0.806358	0.791236	0.798805	0.852767	0.855555	0.793593	0.79198	0.787537	0.885631	0.824702	0.786803	0.903533	0.812747	0.783236	0.845501	0.847101	0.789183	0.906677	0.924641	0.878939	0.876857	0.857432	0.821822	0.813433	0.84775	0.809869	0.81932	0.869001	0.929842	0.784076	0.847305	0.797423	0.863019	0.885171	0.821824	0.813913	0.869073	0.881734	0.861869	0.89008	0.881019
DABAEL01	0.874716	0.852446	0.870026	0.793645	0.760686	0.842902	0.878731	0.896842	0.793224	0.779952	0.789945	0.865904	0.869026	0.78444	0.788732	0.782447	0.907052	0.824494	0.781501	0.910725	0.809779	0.770882	0.854994	0.861866	0.784074	0.917544	0.910766	0.878239	0.874803	0.87945	0.821431	0.812066	0.86016	0.802617	0.824885	0.883329	0.904796	0.774	0.869814	0.788015	0.875796	0.890223	0.813885	0.813181	0.871387	0.886212	0.869524	0.902328	0.894494
DABAEM01	0.854242	0.844172	0.839208	0.782157	0.768454	0.835865	0.848967	0.878754	0.779177	0.76912	0.773198	0.844022	0.847365	0.773286	0.76185	0.766147	0.857845	0.794946	0.757495	0.877411	0.785531	0.756855	0.825818	0.843186	0.755915	0.890871	0.881301	0.856184	0.902522	0.850178	0.796089	0.787424	0.839439	0.774767	0.807992	0.872455	0.874012	0.756165	0.861613	0.769685	0.838867	0.895759	0.787152	0.822307	0.858231	0.866982	0.857797	0.873986	0.857279
DABAEN01	0.870924	0.855227	0.845544	0.796327	0.763709	0.83941	0.863855	0.887757	0.792305	0.779079	0.799717	0.855138	0.866757	0.782499	0.778487	0.781882	0.876315	0.811843	0.77321	0.896758	0.794739	0.776283	0.84327	0.84646	0.776656	0.905528	0.92586	0.866355	0.865983	0.860857	0.814919	0.806297	0.847909	0.795193	0.815039	0.871548	0.9113	0.782826	0.859362	0.788181	0.853443	0.895175	0.812493	0.823965	0.875834	0.885786	0.872188	0.892434	0.874625
DABAEO01	0.875001	0.844932	0.848376	0.785471	0.754274	0.827715	0.861634	0.883418	0.776649	0.76544	0.780685	0.855828	0.860968	0.774187	0.770221	0.767669	0.879938	0.803431	0.76538	0.901304	0.791148	0.76501	0.837001	0.852506	0.769808	0.901558	0.910233	0.85569	0.864636	0.866457	0.803596	0.792351	0.842389	0.788045	0.822174	0.866924	0.906799	0.765105	0.855082	0.772277	0.851649	0.900652	0.797927	0.8187	0.861874	0.871721	0.855067	0.885887	0.871231
DABAEP01	0.86269	0.842396	0.850855	0.792639	0.757439	0.837155	0.866598	0.881058	0.791525	0.776557	0.781144	0.853709	0.847134	0.77648	0.775061	0.769795	0.880069	0.807453	0.769103	0.89699	0.797164	0.771323	0.839701	0.839714	0.773749	0.899876	0.920507	0.859234	0.860432	0.852942	0.803172	0.795501	0.845081	0.791859	0.816072	0.868286	0.920651	0.766656	0.842158	0.783005	0.859368	0.884667	0.80251	0.80985	0.864679	0.874279	0.85935	0.888387	0.878607
DABAEQ01	0.875445	0.837556	0.83966	0.775299	0.768304	0.815181	0.853633	0.873121	0.77842	0.763137	0.772697	0.839356	0.871392	0.770503	0.77122	0.774778	0.863014	0.808555	0.77152	0.886296	0.794299	0.771386	0.828621	0.868025	0.778722	0.886678	0.876701	0.85222	0.859961	0.876671	0.81061	0.801614	0.834495	0.794071	0.832939	0.858082	0.872787	0.757221	0.869654	0.765959	0.84506	0.855918	0.809476	0.788767	0.853335	0.866624	0.841834	0.878535	0.863936
DABAET01	0.862259	0.856914	0.843371	0.790341	0.758551	0.826682	0.8668	0.889157	0.786464	0.772665	0.783392	0.862098	0.871757	0.781429	0.769984	0.774201	0.88157	0.812801	0.769314	0.898098	0.799314	0.770506	0.840195	0.855974	0.775822	0.906412	0.903359	0.866668	0.866788	0.862374	0.812592	0.803254	0.848747	0.791793	0.826065	0.877615	0.902703	0.769406	0.859279	0.783644	0.854115	0.898325	0.802218	0.82276	0.867035	0.887245	0.860943	0.897607	0.87314
DABAEX01	0.875275	0.85225	0.843524	0.783247	0.768976	0.829815	0.866675	0.883028	0.78498	0.771536	0.782815	0.855599	0.879284	0.778401	0.777174	0.77609	0.87706	0.81577	0.774637	0.907088	0.797227	0.770338	0.841871	0.870945	0.781087	0.910822	0.901179	0.866752	0.867811	0.8737	0.811643	0.802071	0.846994	0.796709	0.844197	0.869958	0.896293	0.766164	0.874925	0.777925	0.863484	0.891912	0.812965	0.816356	0.868247	0.887074	0.858111	0.890903	0.877639
DABAEZ01	0.871067	0.87123	0.870699	0.807306	0.775156	0.839358	0.885599	0.911763	0.795794	0.792651	0.798383	0.876957	0.873252	0.784437	0.777164	0.779241	0.880634	0.811568	0.775867	0.922188	0.798976	0.774968	0.84558	0.854874	0.772704	0.900019	0.903038	0.888631	0.874847	0.868858	0.815768	0.806608	0.87041	0.799531	0.836156	0.897783	0.879987	0.790771	0.862629	0.798629	0.870616	0.884031	0.810597	0.806798	0.89427	0.909853	0.90527	0.916473	0.89403
DABAFA01	0.875791	0.863337	0.873554	0.803922	0.770656	0.844005	0.878641	0.904285	0.79306	0.786857	0.787516	0.86807	0.869235	0.785943	0.792024	0.794798	0.889326	0.814244	0.776603	0.903979	0.80323	0.779678	0.841722	0.849973	0.775555	0.908342	0.930063	0.874244	0.870048	0.864636	0.817885	0.810079	0.858886	0.79838	0.816131	0.880238	0.910142	0.782727	0.851356	0.79357	0.865506	0.896087	0.809745	0.821198	0.884892	0.890236	0.87468	0.901842	0.884625
DABAFB01	0.864881	0.843039	0.852242	0.778509	0.757398	0.822857	0.866171	0.880573	0.775696	0.762597	0.769755	0.84791	0.867567	0.773398	0.780185	0.775658	0.874884	0.818704	0.776574	0.89481	0.808675	0.767631	0.834812	0.859792	0.787855	0.897537	0.881328	0.856386	0.865745	0.869743	0.809435	0.801279	0.839904	0.798714	0.834546	0.866943	0.880847	0.752987	0.861993	0.76679	0.854189	0.870585	0.816193	0.792969	0.859188	0.873317	0.85227	0.884645	0.879519
DABAIX01	0.861243	0.853608	0.848059	0.783844	0.765292	0.842825	0.86967	0.886033	0.777636	0.764122	0.778814	0.854081	0.852722	0.776853	0.777729	0.773019	0.882255	0.814219	0.773642	0.902791	0.803031	0.768044	0.83746	0.853438	0.774635	0.915346	0.902537	0.863599	0.918881	0.862098	0.805723	0.797509	0.846243	0.793297	0.818732	0.870785	0.901259	0.762196	0.857194	0.778793	0.860291	0.9309	0.808748	0.84031	0.868284	0.880617	0.864479	0.890938	0.876351
DABALC01	0.856026	0.892808	0.878271	0.802336	0.772219	0.845364	0.908933	0.9121	0.788444	0.782331	0.809714	0.853105	0.866736	0.783266	0.795104	0.791878	0.870525	0.8277	0.789613	0.923384	0.818214	0.775281	0.848234	0.851515	0.78726	0.889201	0.880219	0.882447	0.85197	0.844163	0.824532	0.82616	0.872603	0.814332	0.827315	0.900511	0.86397	0.796996	0.837458	0.804961	0.909189	0.880032	0.81963	0.801758	0.909205	0.922266	0.897085	0.923763	0.901594
DABALD01	0.870291	0.856405	0.861474	0.775738	0.78012	0.819599	0.880053	0.890566	0.768281	0.763853	0.773873	0.841265	0.864318	0.763461	0.77727	0.774181	0.856547	0.817122	0.769247	0.886704	0.8073	0.759158	0.823839	0.853944	0.76925	0.870884	0.875382	0.847675	0.853556	0.856577	0.808926	0.806938	0.838741	0.79117	0.823596	0.862489	0.865773	0.76807	0.843651	0.774447	0.860523	0.853338	0.800566	0.784016	0.875134	0.871704	0.859932	0.884863	0.868211
DABALE01	0.871242	0.868463	0.872192	0.782837	0.790258	0.822392	0.878298	0.902299	0.781458	0.777017	0.785378	0.855729	0.87081	0.767022	0.767657	0.764313	0.862709	0.807992	0.761499	0.891463	0.798769	0.752	0.819913	0.862932	0.759936	0.879692	0.874919	0.857506	0.860629	0.857805	0.800659	0.798412	0.844961	0.783019	0.834622	0.871371	0.859709	0.771114	0.851888	0.783452	0.865672	0.865213	0.791015	0.788837	0.881747	0.883614	0.866382	0.88881	0.871415
DABALO01	0.877919	0.87015	0.874683	0.787306	0.78882	0.828768	0.891054	0.906745	0.78111	0.775289	0.785237	0.858969	0.878537	0.771172	0.769683	0.768935	0.865965	0.810348	0.764551	0.897793	0.800848	0.756339	0.826764	0.865669	0.764027	0.880337	0.884895	0.866368	0.867546	0.86598	0.803814	0.8032	0.854765	0.786661	0.836533	0.875722	0.871064	0.780405	0.858737	0.787381	0.872204	0.87035	0.794942	0.795199	0.88695	0.888296	0.876282	0.896489	0.879728
DABALU01	0.883102	0.869489	0.86894	0.814118	0.781451	0.848961	0.888433	0.908436	0.799888	0.795556	0.794305	0.876658	0.872241	0.798742	0.786803	0.793401	0.884285	0.820375	0.782539	0.911164	0.809316	0.784037	0.850975	0.861149	0.778831	0.912857	0.938497	0.882626	0.879191	0.870035	0.824016	0.815331	0.870652	0.806598	0.823105	0.886755	0.922177	0.786743	0.864321	0.800395	0.87881	0.900527	0.817485	0.833129	0.888401	0.895959	0.877931	0.912058	0.895758
DABALV01	0.922706	0.819383	0.823795	0.77287	0.753756	0.79499	0.832596	0.857362	0.759539	0.751542	0.757858	0.832525	0.876285	0.750934	0.749448	0.751624	0.838618	0.787401	0.741477	0.867964	0.778798	0.745203	0.803374	0.914211	0.74223	0.865199	0.86398	0.844538	0.838642	0.965033	0.789633	0.780765	0.821508	0.765276	0.808045	0.843519	0.842339	0.768701	0.93442	0.760223	0.825463	0.838263	0.774953	0.771829	0.838107	0.847245	0.838375	0.858985	0.84357
DABALY01	0.911665	0.848552	0.8536	0.804442	0.760661	0.827572	0.862331	0.89284	0.783837	0.779092	0.786634	0.861782	0.895285	0.778737	0.771592	0.778424	0.866972	0.807234	0.768029	0.899894	0.799382	0.76373	0.827179	0.90431	0.763055	0.896783	0.889382	0.872694	0.851262	0.920774	0.811789	0.804074	0.84705	0.788601	0.818025	0.867929	0.862913	0.781527	0.923138	0.787425	0.856382	0.865744	0.800647	0.800124	0.866353	0.880588	0.862423	0.88907	0.869604
DABAMA01	0.842185	0.832906	0.863082	0.783123	0.754403	0.831616	0.855606	0.874351	0.785679	0.773553	0.779434	0.844261	0.841456	0.773199	0.779676	0.777569	0.882001	0.800233	0.778726	0.899224	0.787721	0.768163	0.833203	0.8319	0.784132	0.900778	0.891865	0.853698	0.850085	0.841905	0.813441	0.804132	0.839102	0.801947	0.812814	0.872063	0.886166	0.763879	0.843524	0.779146	0.847524	0.880242	0.800079	0.802556	0.85531	0.889755	0.852541	0.876264	0.867347
DABAMC01	0.872348	0.848393	0.860387	0.800013	0.769933	0.844701	0.878679	0.889455	0.79656	0.781945	0.789228	0.87993	0.85955	0.785632	0.786842	0.781548	0.890148	0.818216	0.781118	0.906607	0.805992	0.77469	0.849156	0.84864	0.785011	0.90849	0.931696	0.870706	0.870859	0.859925	0.813627	0.805069	0.853523	0.803295	0.821513	0.875292	0.94025	0.773553	0.853477	0.790296	0.868944	0.888605	0.813769	0.815759	0.872682	0.880975	0.867096	0.89657	0.890507
DABAMK01	0.938408	0.840158	0.835939	0.785527	0.76246	0.81068	0.851463	0.875505	0.76395	0.757569	0.764357	0.843155	0.891849	0.759596	0.76074	0.764931	0.849044	0.801912	0.757226	0.888681	0.791937	0.760228	0.812953	0.901349	0.757735	0.894532	0.873738	0.852184	0.859389	0.940435	0.803307	0.793501	0.829501	0.780273	0.820189	0.85593	0.850434	0.761523	0.938541	0.767862	0.841279	0.859575	0.79619	0.790913	0.853038	0.864975	0.843639	0.875534	0.858113
DABAML01	0.846405	0.839557	0.857565	0.78933	0.757062	0.827404	0.860215	0.881693	0.789125	0.777556	0.783218	0.847928	0.849858	0.785509	0.775594	0.772897	0.900466	0.816513	0.769594	0.892228	0.802944	0.769474	0.837958	0.842163	0.77165	0.897929	0.894056	0.860656	0.865006	0.854897	0.815348	0.806579	0.840455	0.79102	0.816689	0.870523	0.887801	0.770588	0.843322	0.782379	0.85133	0.882421	0.804359	0.810364	0.857764	0.868935	0.854699	0.8847	0.873735
DABAMN01	0.870637	0.845698	0.866293	0.798907	0.768501	0.845999	0.872161	0.887022	0.795023	0.780834	0.7856	0.857986	0.855674	0.784795	0.78882	0.785576	0.895084	0.816168	0.775114	0.901205	0.80454	0.772634	0.84151	0.845221	0.778529	0.90921	0.928708	0.865902	0.869667	0.858218	0.809236	0.801468	0.8525	0.798228	0.816402	0.871066	0.920351	0.773465	0.852035	0.786423	0.860454	0.885763	0.81089	0.819897	0.868327	0.879044	0.859938	0.889227	0.878912
DABANT01	0.914348	0.836876	0.832687	0.790421	0.762351	0.807586	0.844199	0.873443	0.767929	0.761443	0.773175	0.843304	0.891284	0.761625	0.757291	0.762031	0.848678	0.795736	0.753098	0.880658	0.784759	0.753241	0.813674	0.936782	0.755395	0.880966	0.874233	0.85911	0.850248	0.943084	0.797958	0.788482	0.832728	0.77502	0.817113	0.856498	0.851911	0.785386	0.922304	0.77367	0.841016	0.854351	0.786356	0.789338	0.849486	0.864062	0.848168	0.870269	0.854447
DABANU01	0.863948	0.850792	0.873191	0.799197	0.762926	0.844167	0.872446	0.894355	0.783777	0.780062	0.778311	0.864348	0.858761	0.776197	0.780642	0.785217	0.879456	0.808551	0.773492	0.898694	0.800184	0.76944	0.828584	0.839402	0.77007	0.904219	0.922575	0.86776	0.86298	0.855235	0.81308	0.803973	0.85141	0.798461	0.815858	0.86995	0.896695	0.771386	0.849326	0.784037	0.861065	0.881122	0.803557	0.806551	0.869975	0.875791	0.860177	0.8903	0.878016
DABANV01	0.879912	0.858447	0.865691	0.806736	0.771578	0.846936	0.875863	0.896803	0.802227	0.786937	0.79477	0.866906	0.864375	0.793357	0.78265	0.787688	0.890496	0.814277	0.776388	0.905002	0.801917	0.781306	0.856018	0.8547	0.78088	0.909828	0.933155	0.875257	0.86942	0.864529	0.818503	0.809607	0.86121	0.799249	0.822287	0.879888	0.926096	0.779008	0.855443	0.79421	0.865482	0.8906	0.810328	0.825601	0.880196	0.890457	0.8746	0.901768	0.886401
DABANW01	0.884699	0.863403	0.874183	0.808441	0.771535	0.847795	0.881705	0.907964	0.79537	0.790774	0.790893	0.876637	0.876804	0.789041	0.782081	0.788117	0.880038	0.815787	0.778615	0.908762	0.806641	0.784886	0.849501	0.859378	0.776508	0.921474	0.939232	0.880551	0.877616	0.872946	0.819958	0.813239	0.865113	0.801239	0.820092	0.884932	0.913034	0.783352	0.87037	0.795311	0.870458	0.895958	0.812905	0.826304	0.883866	0.895535	0.87478	0.906343	0.89228
DABANX01	0.87529	0.843289	0.839869	0.794463	0.757235	0.821494	0.845836	0.874127	0.781627	0.765631	0.784667	0.841804	0.8658	0.77246	0.760002	0.763941	0.856949	0.798505	0.758324	0.885672	0.78128	0.755101	0.821274	0.869458	0.761151	0.88575	0.871299	0.856117	0.855429	0.875725	0.798242	0.787906	0.834168	0.79279	0.81861	0.858789	0.858655	0.776855	0.874347	0.778972	0.834852	0.864014	0.795705	0.799797	0.857565	0.866842	0.849385	0.869853	0.858323
DABANY01	0.869054	0.842113	0.834893	0.784344	0.76977	0.832537	0.855218	0.871335	0.78575	0.772096	0.783878	0.844726	0.871234	0.777113	0.782818	0.781919	0.866275	0.819134	0.780964	0.89281	0.801351	0.778212	0.837402	0.860635	0.787218	0.892863	0.888086	0.866538	0.868613	0.863429	0.818393	0.809014	0.836466	0.803137	0.845793	0.857511	0.893667	0.765806	0.863714	0.776798	0.852215	0.880973	0.817106	0.805036	0.857638	0.871271	0.84752	0.883603	0.872287
DABAOB01	0.846459	0.826181	0.842625	0.792255	0.738638	0.81918	0.849285	0.868618	0.771537	0.754616	0.763865	0.854612	0.82596	0.762708	0.765003	0.75938	0.887597	0.794323	0.771329	0.882486	0.783853	0.768864	0.82403	0.823527	0.775599	0.887098	0.90066	0.840445	0.851684	0.838613	0.791767	0.783393	0.843046	0.793911	0.80193	0.855921	0.901615	0.74825	0.825164	0.763043	0.840552	0.8666	0.808648	0.795126	0.845536	0.854994	0.843436	0.869456	0.878829
DABAOS01	0.863247	0.852134	0.853996	0.800095	0.771318	0.841208	0.864029	0.894674	0.794295	0.780666	0.791188	0.874366	0.858042	0.789218	0.779018	0.784061	0.874901	0.810309	0.770709	0.892724	0.800887	0.776921	0.843904	0.844174	0.777021	0.89954	0.913327	0.873163	0.869121	0.852715	0.813449	0.805966	0.848268	0.793194	0.814862	0.874014	0.95053	0.77141	0.840832	0.785715	0.852589	0.884946	0.805032	0.812636	0.868078	0.877698	0.861813	0.887051	0.867708
DABAOY01	0.868874	0.84161	0.845832	0.781449	0.753059	0.828979	0.860966	0.875388	0.775786	0.764426	0.781019	0.850562	0.859338	0.770735	0.771527	0.766504	0.880492	0.803273	0.768152	0.900743	0.791469	0.764908	0.837079	0.849896	0.77149	0.894249	0.907924	0.855247	0.860642	0.860367	0.800579	0.789665	0.843497	0.791955	0.819101	0.863761	0.907261	0.766271	0.850589	0.771826	0.854006	0.898904	0.798601	0.816641	0.861466	0.870501	0.85643	0.88459	0.872237
DABAPA01	0.915194	0.833553	0.831167	0.776241	0.764175	0.806659	0.842853	0.869039	0.757764	0.752089	0.767424	0.830092	0.877636	0.755972	0.761691	0.76795	0.836186	0.797045	0.755033	0.864124	0.780901	0.751293	0.79648	0.885516	0.759965	0.858419	0.864471	0.834422	0.839426	0.905817	0.801561	0.796888	0.812238	0.781749	0.814875	0.831884	0.835409	0.762701	0.89868	0.762853	0.82967	0.847686	0.790777	0.784095	0.849532	0.846058	0.847584	0.854759	0.836569
DABAPB01	0.765857	0.808078	0.76846	0.839461	0.847583	0.787159	0.792954	0.807571	0.877714	0.869256	0.870431	0.794699	0.759102	0.738721	0.755558	0.766219	0.770746	0.770981	0.738422	0.805061	0.750043	0.734933	0.753767	0.748331	0.761739	0.791225	0.799089	0.801048	0.764836	0.754739	0.782523	0.775756	0.78001	0.765364	0.753163	0.795639	0.778125	0.853469	0.750021	0.877403	0.776175	0.781159	0.766404	0.726373	0.79962	0.815907	0.797433	0.809657	0.784072
DABAPC01	0.879492	0.862685	0.867262	0.793648	0.780859	0.838701	0.872477	0.903382	0.785471	0.774234	0.794265	0.858878	0.862015	0.781195	0.777191	0.783948	0.863788	0.816131	0.773894	0.888158	0.801376	0.772475	0.834117	0.843718	0.772599	0.884867	0.883985	0.86466	0.869216	0.861717	0.813932	0.806377	0.841692	0.800492	0.821742	0.868005	0.870948	0.77218	0.850001	0.783812	0.855154	0.882272	0.802918	0.818158	0.882316	0.880451	0.868685	0.884379	0.866574
DABAPD01	0.774282	0.759221	0.757744	0.853207	0.94534	0.791114	0.774358	0.790842	0.867156	0.856372	0.866774	0.766649	0.76245	0.734142	0.718422	0.729606	0.746521	0.755547	0.727039	0.780793	0.744799	0.721967	0.73298	0.759187	0.724842	0.764792	0.777431	0.785148	0.761248	0.755682	0.76343	0.758872	0.768352	0.75429	0.73268	0.767285	0.760952	0.850109	0.754654	0.877645	0.759165	0.756578	0.749856	0.716793	0.778302	0.786943	0.778397	0.783755	0.765584
DABAPE01	0.870184	0.847406	0.861302	0.809156	0.764344	0.834595	0.862752	0.888212	0.790086	0.779912	0.785221	0.869778	0.850751	0.781707	0.767429	0.776506	0.889121	0.799874	0.780791	0.888708	0.793015	0.783303	0.83764	0.840023	0.784183	0.890002	0.915312	0.8617	0.851043	0.846797	0.80747	0.799981	0.863454	0.808336	0.825773	0.86178	0.896709	0.766029	0.83936	0.781129	0.850759	0.872174	0.812912	0.813787	0.867346	0.871762	0.859498	0.879209	0.884056
DABAPF01	0.860347	0.888571	0.871513	0.812782	0.778189	0.843923	0.900403	0.908588	0.801299	0.792863	0.818717	0.854683	0.855582	0.789748	0.776393	0.78416	0.855072	0.809539	0.775117	0.895797	0.799746	0.777431	0.846016	0.84601	0.77516	0.878618	0.880669	0.913239	0.843088	0.844804	0.816835	0.818985	0.892802	0.802017	0.821933	0.902373	0.866437	0.806564	0.844199	0.813413	0.884726	0.865683	0.80718	0.796894	0.917131	0.924077	0.919696	0.910551	0.89026
DABAPG01	0.877974	0.859934	0.861001	0.8027	0.768374	0.844378	0.876278	0.897234	0.794538	0.784295	0.792081	0.861849	0.859504	0.782291	0.782237	0.786729	0.877024	0.810856	0.775147	0.899663	0.801222	0.77928	0.84474	0.842879	0.780443	0.903291	0.92065	0.868931	0.860326	0.857613	0.81748	0.812992	0.853644	0.802851	0.82969	0.867932	0.91045	0.777973	0.848551	0.790984	0.863148	0.892117	0.809066	0.818602	0.882799	0.890331	0.866714	0.896432	0.878804
DABAPH01	0.862618	0.90235	0.881122	0.804069	0.783466	0.841392	0.910485	0.920673	0.793936	0.78943	0.812492	0.87156	0.866141	0.786555	0.778023	0.787632	0.861074	0.811152	0.773697	0.898072	0.800585	0.776573	0.864075	0.846561	0.772694	0.888811	0.88678	0.886981	0.849286	0.847826	0.814753	0.816351	0.889014	0.799476	0.829346	0.90315	0.864725	0.796229	0.839021	0.815256	0.89473	0.869261	0.805757	0.806138	0.919561	0.923721	0.901302	0.925994	0.901317
DABAPJ01	0.857385	0.856388	0.87986	0.78614	0.753225	0.82068	0.87353	0.889999	0.775255	0.768222	0.776127	0.854998	0.856921	0.766762	0.765659	0.774211	0.882585	0.803181	0.760606	0.891599	0.793321	0.76524	0.826474	0.843097	0.762993	0.88527	0.886893	0.855706	0.848537	0.850806	0.812258	0.812739	0.850089	0.783424	0.816372	0.871552	0.865471	0.768949	0.838688	0.782405	0.859978	0.873104	0.79227	0.803571	0.874848	0.876883	0.861774	0.887028	0.870308
DABAPK01	0.881065	0.858342	0.866154	0.801853	0.772355	0.847577	0.875186	0.899775	0.79755	0.786705	0.791451	0.866476	0.860128	0.781417	0.776891	0.785232	0.883554	0.813644	0.771455	0.895581	0.804007	0.776149	0.843425	0.84262	0.777063	0.899425	0.921689	0.865443	0.867068	0.860114	0.813606	0.807434	0.852085	0.79773	0.823535	0.870409	0.908888	0.776783	0.84814	0.793119	0.857866	0.888196	0.80668	0.818936	0.88119	0.87959	0.866234	0.891795	0.876765
DABAPN01	0.882211	0.866226	0.867028	0.808752	0.777815	0.84709	0.880457	0.904804	0.804046	0.795162	0.801957	0.874446	0.876431	0.796435	0.782418	0.787649	0.892355	0.814217	0.774669	0.905315	0.806448	0.780425	0.863508	0.85871	0.780273	0.913287	0.930743	0.879062	0.866611	0.86863	0.817503	0.809665	0.863113	0.798294	0.828805	0.883726	0.919877	0.783913	0.86082	0.798361	0.870565	0.890164	0.811602	0.82993	0.882349	0.89097	0.875728	0.90345	0.886523
DABAPO01	0.880934	0.854556	0.855351	0.798686	0.765853	0.831038	0.867573	0.895248	0.7769	0.776567	0.780179	0.865566	0.876537	0.781601	0.774083	0.777994	0.873909	0.804628	0.770147	0.903426	0.79637	0.770836	0.83281	0.858759	0.768053	0.895039	0.912577	0.859484	0.861524	0.871312	0.811211	0.799598	0.848555	0.79181	0.823912	0.872168	0.889827	0.769446	0.861951	0.778833	0.854495	0.901342	0.80015	0.827552	0.873523	0.874699	0.861838	0.891448	0.870406
DABAPQ01	0.865092	0.878237	0.853335	0.812806	0.786435	0.844715	0.886053	0.911299	0.803743	0.796715	0.799074	0.880717	0.870742	0.792244	0.786618	0.789753	0.867457	0.819088	0.785545	0.904342	0.806983	0.781977	0.840094	0.846245	0.779698	0.900237	0.891243	0.883811	0.856377	0.857449	0.822697	0.813452	0.866998	0.805034	0.821893	0.895259	0.869311	0.788178	0.855998	0.813713	0.869803	0.878393	0.816741	0.803798	0.898112	0.913495	0.88991	0.912436	0.890738
DABAPR01	0.875417	0.844625	0.8364	0.789325	0.768296	0.829555	0.85675	0.879844	0.782517	0.771668	0.78375	0.840758	0.871855	0.775595	0.7674	0.769001	0.863487	0.798118	0.758363	0.882513	0.78775	0.760611	0.834592	0.849028	0.764366	0.879427	0.897318	0.857239	0.856191	0.86376	0.803652	0.79215	0.834196	0.783019	0.82108	0.862874	0.890221	0.767077	0.857819	0.777232	0.844338	0.876369	0.79422	0.800144	0.86345	0.876564	0.857654	0.885829	0.866131
DABAPS01	0.869896	0.856728	0.855919	0.796282	0.764287	0.836432	0.864618	0.893641	0.792443	0.780939	0.790093	0.863244	0.855995	0.774623	0.77542	0.782244	0.876808	0.810061	0.769931	0.891685	0.796943	0.770093	0.837606	0.840254	0.774148	0.901221	0.911522	0.857368	0.862341	0.855394	0.810988	0.803774	0.846201	0.794284	0.817751	0.869251	0.90985	0.77249	0.852605	0.787078	0.852626	0.882868	0.806128	0.811566	0.877087	0.880209	0.861869	0.889566	0.869635
DABAPW01	0.844874	0.867921	0.85626	0.794081	0.765759	0.824989	0.878813	0.892002	0.79196	0.784131	0.802361	0.846695	0.848328	0.779233	0.765274	0.765525	0.847154	0.795356	0.758784	0.889271	0.793974	0.75764	0.840334	0.837456	0.759058	0.869599	0.872502	0.912373	0.835547	0.843557	0.800001	0.799931	0.881733	0.782646	0.806747	0.900062	0.853183	0.793077	0.839762	0.802281	0.87293	0.854293	0.789847	0.783068	0.894656	0.915342	0.916935	0.9113	0.884101
DABAPY01	0.853362	0.849274	0.843976	0.787388	0.75568	0.826804	0.861486	0.885667	0.784306	0.77029	0.774767	0.8579	0.859173	0.778496	0.781943	0.784028	0.870066	0.821514	0.777373	0.888622	0.806024	0.773328	0.835261	0.844968	0.784347	0.89227	0.882511	0.856321	0.864658	0.857138	0.819913	0.809517	0.846936	0.798964	0.823247	0.872031	0.877544	0.758172	0.84839	0.775035	0.847211	0.870922	0.816308	0.803311	0.866023	0.87509	0.869153	0.885972	0.866259
DABAQA01	0.856122	0.894433	0.879975	0.819673	0.785396	0.84781	0.902683	0.9173	0.809516	0.80266	0.826202	0.860929	0.865289	0.797041	0.779964	0.786636	0.866108	0.813414	0.787458	0.911669	0.816062	0.776354	0.856461	0.859697	0.784808	0.888769	0.885898	0.92858	0.851896	0.857096	0.830463	0.829268	0.891433	0.809133	0.825079	0.914067	0.868171	0.810372	0.848246	0.820864	0.886592	0.870271	0.809658	0.799521	0.909571	0.942391	0.924161	0.924296	0.898321
DABAQB01	0.918322	0.824304	0.828013	0.778161	0.763092	0.802341	0.83599	0.862164	0.758143	0.752211	0.757935	0.831142	0.863588	0.754766	0.761858	0.767694	0.836989	0.799732	0.754002	0.863415	0.792354	0.7563	0.797044	0.882569	0.754854	0.858856	0.857631	0.833107	0.83488	0.913382	0.801818	0.794321	0.81459	0.776401	0.808663	0.831122	0.838198	0.752269	0.910098	0.761846	0.837823	0.835608	0.787966	0.776136	0.841431	0.843726	0.831632	0.852019	0.835171
DABAQC01	0.901788	0.866598	0.866589	0.824183	0.778052	0.845269	0.882199	0.904096	0.795696	0.792151	0.79446	0.867757	0.864313	0.79205	0.783767	0.794048	0.871646	0.813964	0.777868	0.901281	0.807555	0.784959	0.844909	0.86738	0.779489	0.900193	0.920859	0.8751	0.859285	0.875904	0.820546	0.812976	0.861619	0.802919	0.823444	0.873828	0.901194	0.785524	0.868061	0.796957	0.87009	0.894629	0.812705	0.829407	0.887935	0.888577	0.874228	0.898037	0.881269
DABAQD01	0.874255	0.858374	0.857815	0.80008	0.768381	0.838658	0.880153	0.893762	0.783976	0.778129	0.780515	0.863424	0.868987	0.782921	0.793081	0.793669	0.873373	0.820925	0.788685	0.902816	0.810651	0.783517	0.833562	0.850404	0.786019	0.903044	0.926171	0.867376	0.869013	0.859145	0.825426	0.817304	0.855071	0.811242	0.816031	0.872352	0.903462	0.771414	0.855579	0.785812	0.880158	0.888816	0.817766	0.816662	0.877933	0.886242	0.865474	0.897913	0.882224
DABAQE01	0.836803	0.89307	0.859455	0.795705	0.754761	0.815574	0.872958	0.890888	0.795175	0.789687	0.785653	0.883127	0.840749	0.766521	0.784088	0.784507	0.859866	0.78701	0.76341	0.876099	0.778045	0.767169	0.83362	0.825566	0.784827	0.872684	0.866909	0.873136	0.840248	0.83213	0.789775	0.789706	0.877004	0.787122	0.834679	0.878919	0.843484	0.782904	0.822996	0.784517	0.87009	0.849891	0.797717	0.780729	0.891324	0.90436	0.886757	0.901429	0.900884
DABAQI01	0.776939	0.789455	0.787134	0.861067	0.857929	0.802865	0.801375	0.820423	0.86371	0.858595	0.889216	0.777429	0.769229	0.750118	0.745525	0.75646	0.784421	0.786902	0.756049	0.82264	0.770598	0.758748	0.763755	0.762577	0.752701	0.81087	0.819974	0.811999	0.787574	0.770282	0.796837	0.792491	0.781174	0.782014	0.738726	0.811772	0.795681	0.887104	0.757992	0.887327	0.790713	0.795639	0.786404	0.740295	0.802019	0.824658	0.804818	0.823659	0.804423
DABAQJ01	0.880285	0.874955	0.871744	0.796859	0.78459	0.827509	0.885568	0.905165	0.78423	0.779069	0.79284	0.864138	0.880631	0.782216	0.778164	0.779725	0.875106	0.811794	0.77106	0.912831	0.801324	0.769113	0.845018	0.880864	0.766067	0.902412	0.894378	0.884025	0.875352	0.885345	0.818472	0.816751	0.864273	0.791381	0.831993	0.89964	0.870992	0.785544	0.874873	0.794745	0.87714	0.877552	0.802172	0.806477	0.895603	0.909551	0.89026	0.912334	0.889997
DABAQL01	0.849247	0.872147	0.856769	0.798376	0.75829	0.837656	0.890872	0.906162	0.782555	0.775919	0.784656	0.860476	0.847153	0.779883	0.778797	0.773919	0.862228	0.81373	0.774205	0.901159	0.803552	0.766679	0.840818	0.837342	0.769992	0.895689	0.884283	0.887987	0.854898	0.846985	0.807613	0.798117	0.860425	0.794835	0.81111	0.884244	0.867521	0.776069	0.848188	0.791296	0.878272	0.876892	0.806225	0.797933	0.892475	0.910005	0.883244	0.912257	0.898317
DABAQM01	0.865548	0.868044	0.884407	0.801339	0.764643	0.831612	0.880725	0.919727	0.78861	0.782149	0.789105	0.874888	0.865083	0.790994	0.785515	0.789824	0.886159	0.810803	0.775648	0.913708	0.798222	0.776597	0.843755	0.846942	0.770641	0.906214	0.897667	0.886503	0.871966	0.864427	0.814166	0.805283	0.864062	0.799578	0.821707	0.895657	0.875261	0.781838	0.856651	0.793209	0.869559	0.883252	0.80821	0.81202	0.892938	0.903846	0.88576	0.910743	0.894053
DABAQN01	0.869213	0.903394	0.874954	0.815179	0.786416	0.853382	0.920377	0.927277	0.802151	0.799585	0.809941	0.879252	0.877336	0.798918	0.790855	0.794969	0.877553	0.824973	0.785024	0.915493	0.816115	0.784134	0.876632	0.854714	0.780235	0.903748	0.90093	0.915403	0.86902	0.862365	0.827351	0.816318	0.890584	0.806913	0.826815	0.908022	0.876711	0.801168	0.858275	0.806882	0.905399	0.886042	0.815428	0.816399	0.919493	0.93202	0.908898	0.945485	0.918997
DABAQO01	0.85982	0.880717	0.861703	0.806412	0.77862	0.837358	0.907779	0.915152	0.795975	0.789063	0.799417	0.866858	0.857237	0.785999	0.778102	0.78126	0.872328	0.816602	0.771822	0.906935	0.807631	0.775677	0.861339	0.852339	0.768935	0.893942	0.889925	0.901118	0.85304	0.863449	0.823945	0.815348	0.877416	0.795403	0.811977	0.898682	0.868475	0.800501	0.854114	0.802937	0.880858	0.875545	0.804566	0.802637	0.907441	0.924766	0.902144	0.92863	0.902132
DABAQQ01	0.856186	0.848134	0.848156	0.786701	0.758504	0.817752	0.855209	0.880639	0.767643	0.754444	0.773303	0.861889	0.860647	0.764097	0.753068	0.749133	0.878028	0.794029	0.770006	0.889713	0.781729	0.760626	0.823332	0.848849	0.772977	0.882607	0.870993	0.857262	0.864219	0.857921	0.788339	0.777851	0.855446	0.791784	0.823545	0.866119	0.868158	0.760803	0.854544	0.766071	0.844405	0.864776	0.800972	0.787194	0.858859	0.871883	0.856213	0.874848	0.880071
DABAQR01	0.852631	0.849715	0.844909	0.782665	0.75653	0.812158	0.860248	0.894058	0.775567	0.765594	0.78056	0.851065	0.85978	0.773829	0.762068	0.76272	0.858295	0.801871	0.756183	0.885308	0.78886	0.751376	0.829633	0.855214	0.759103	0.880699	0.878281	0.861048	0.855335	0.85728	0.803275	0.79335	0.845581	0.776495	0.812755	0.879001	0.862025	0.77064	0.850585	0.778931	0.849119	0.865867	0.784255	0.797658	0.864824	0.879055	0.861486	0.890552	0.86842
DABAQW01	0.853775	0.877017	0.862167	0.799664	0.767722	0.839524	0.892254	0.907836	0.788949	0.782904	0.786759	0.851573	0.853812	0.790431	0.782679	0.784731	0.868068	0.822644	0.776799	0.901723	0.819008	0.776172	0.856566	0.841342	0.774966	0.904911	0.887559	0.901297	0.868206	0.857025	0.822769	0.812438	0.868461	0.799925	0.811369	0.894273	0.864894	0.797071	0.850839	0.78872	0.879092	0.879883	0.81405	0.807721	0.897148	0.911407	0.888928	0.926357	0.904819
DABAQX01	0.851026	0.878828	0.868819	0.808761	0.76658	0.830974	0.890234	0.901684	0.783567	0.778795	0.802221	0.870476	0.860654	0.778395	0.780663	0.785579	0.878871	0.800379	0.78216	0.902181	0.79501	0.779131	0.850053	0.840414	0.780314	0.872394	0.875236	0.886307	0.839646	0.84111	0.806405	0.805492	0.89143	0.805395	0.817252	0.889341	0.854185	0.789103	0.837356	0.795313	0.891365	0.855132	0.81328	0.792354	0.89981	0.914375	0.901829	0.919121	0.911268
DABAQY01	0.866232	0.886703	0.873563	0.809555	0.780011	0.855544	0.920359	0.916928	0.800746	0.793193	0.800936	0.869648	0.863027	0.790578	0.804338	0.798697	0.884493	0.836505	0.796045	0.926109	0.827184	0.792443	0.884188	0.852252	0.79364	0.91085	0.908067	0.910717	0.86496	0.864218	0.831521	0.821611	0.882438	0.81789	0.831539	0.90417	0.886383	0.798067	0.8532	0.803487	0.913738	0.891778	0.82807	0.808855	0.910589	0.929484	0.903698	0.948827	0.945159
DABAQZ01	0.867847	0.902011	0.879583	0.821833	0.784711	0.855817	0.914799	0.934241	0.803204	0.799266	0.813255	0.880837	0.869768	0.804405	0.798773	0.803267	0.880213	0.830721	0.791729	0.92247	0.823122	0.791366	0.873366	0.856585	0.78638	0.911397	0.909718	0.914289	0.869539	0.869295	0.832644	0.823578	0.890568	0.813758	0.825738	0.917049	0.885576	0.801679	0.85879	0.810744	0.90454	0.899729	0.824762	0.819691	0.921975	0.93788	0.916254	0.948827	0.921985
DABARB01	0.872641	0.905817	0.88498	0.819018	0.787679	0.857314	0.919482	0.930579	0.808957	0.80227	0.819662	0.875765	0.881057	0.802986	0.794871	0.797658	0.879396	0.827728	0.790118	0.921569	0.817499	0.788682	0.87357	0.862716	0.784232	0.910836	0.906925	0.91675	0.871097	0.867383	0.830944	0.830867	0.894613	0.811828	0.832511	0.920894	0.883128	0.813599	0.862743	0.82385	0.90948	0.892262	0.822854	0.816061	0.929458	0.947117	0.927483	0.948836	0.920919
DABARC01	0.8624	0.878758	0.869579	0.802531	0.780927	0.83721	0.901432	0.929733	0.795802	0.790371	0.794884	0.864839	0.870965	0.790543	0.781745	0.781925	0.868454	0.820856	0.772384	0.901295	0.811106	0.772562	0.867367	0.840658	0.769503	0.893146	0.892843	0.898981	0.85982	0.860047	0.814014	0.804787	0.884363	0.796232	0.817991	0.898454	0.869265	0.786492	0.852535	0.805086	0.88334	0.871617	0.80573	0.802899	0.900835	0.916781	0.901444	0.929244	0.906289
DABARG01	0.870086	0.892535	0.868122	0.815543	0.782299	0.850055	0.9174	0.920091	0.80035	0.797173	0.80523	0.873769	0.869578	0.798711	0.796613	0.797272	0.880073	0.829264	0.788109	0.920596	0.818736	0.787216	0.881309	0.856349	0.784655	0.911803	0.907899	0.911387	0.872051	0.869936	0.830261	0.821171	0.890681	0.810053	0.818908	0.915543	0.880572	0.802344	0.856481	0.808342	0.913541	0.893508	0.822182	0.821791	0.916521	0.932677	0.907377	0.950664	0.925433
DABARJ01	0.870953	0.901764	0.869305	0.812806	0.784247	0.851486	0.911354	0.9229	0.804824	0.798899	0.808214	0.879663	0.868074	0.796347	0.785832	0.790551	0.874072	0.820451	0.783944	0.911818	0.811001	0.783309	0.867928	0.849995	0.781826	0.906737	0.900771	0.90311	0.867036	0.86115	0.825197	0.816231	0.884423	0.805852	0.824762	0.906915	0.879428	0.797796	0.865477	0.814817	0.887173	0.887885	0.81865	0.817815	0.921188	0.934259	0.909352	0.936781	0.910426
DABARM01	0.865127	0.886918	0.863212	0.806112	0.773329	0.839533	0.904253	0.915744	0.797386	0.791191	0.802362	0.874853	0.860401	0.791641	0.781671	0.783738	0.86481	0.813472	0.775027	0.90636	0.803557	0.778645	0.861581	0.847456	0.771606	0.89752	0.896169	0.906887	0.857511	0.863528	0.816781	0.807298	0.87667	0.795949	0.814459	0.901204	0.875688	0.797464	0.856006	0.803714	0.890053	0.878472	0.806789	0.808369	0.914047	0.929533	0.90605	0.932595	0.910608
DABARR01	0.87458	0.897911	0.877394	0.818484	0.784987	0.854996	0.912575	0.928098	0.806483	0.80037	0.810176	0.881103	0.874622	0.801086	0.802218	0.803804	0.884493	0.834852	0.794966	0.92163	0.825559	0.79756	0.890952	0.860646	0.791489	0.909481	0.914121	0.917586	0.866037	0.86983	0.836576	0.827512	0.890026	0.815136	0.832858	0.910747	0.886383	0.801956	0.864645	0.811303	0.912902	0.893149	0.825864	0.81858	0.919476	0.93704	0.912706	0.954141	0.945704
DABART01	0.767503	0.76499	0.768137	0.859098	0.880621	0.805459	0.788781	0.802039	0.883418	0.866662	0.893062	0.76182	0.758023	0.745875	0.733756	0.743265	0.77804	0.775013	0.740183	0.799487	0.757507	0.739096	0.758558	0.755517	0.744372	0.790202	0.802725	0.805245	0.766208	0.764341	0.783217	0.77753	0.783589	0.7669	0.727289	0.79736	0.78841	0.87174	0.748197	0.881412	0.771054	0.778709	0.768215	0.730148	0.788861	0.805379	0.799726	0.808849	0.785756
DABARW01	0.867168	0.904717	0.874908	0.804531	0.776838	0.844573	0.919842	0.918429	0.794592	0.789892	0.806832	0.873059	0.868819	0.787314	0.783822	0.786355	0.86795	0.81424	0.77784	0.907586	0.805991	0.775884	0.86679	0.852039	0.776013	0.901017	0.89936	0.895446	0.862708	0.855011	0.820217	0.818471	0.893248	0.799339	0.82677	0.905262	0.87433	0.79422	0.854633	0.812076	0.896182	0.88728	0.812428	0.814828	0.927763	0.932568	0.910966	0.934267	0.908801
DABARX01	0.861386	0.892022	0.891501	0.809236	0.779393	0.841872	0.9045	0.918204	0.805861	0.797003	0.817915	0.867245	0.869414	0.794187	0.792538	0.793942	0.880106	0.811971	0.777264	0.909083	0.8029	0.773714	0.860744	0.852473	0.774368	0.891571	0.893163	0.923423	0.85482	0.859828	0.818822	0.817086	0.905258	0.801216	0.827671	0.912825	0.874355	0.809065	0.849167	0.817025	0.893299	0.876	0.806635	0.801075	0.916228	0.933119	0.93703	0.932873	0.907402
DABARY01	0.857786	0.90413	0.854237	0.796482	0.767402	0.838444	0.893688	0.907027	0.815222	0.808479	0.791908	0.894149	0.850167	0.781298	0.805381	0.808118	0.86378	0.811435	0.774671	0.905363	0.801508	0.775097	0.857961	0.83885	0.796837	0.903711	0.892707	0.893674	0.862622	0.855684	0.81369	0.805625	0.871396	0.794526	0.829614	0.894755	0.86672	0.781623	0.853947	0.793271	0.88801	0.883144	0.806135	0.810469	0.90263	0.915535	0.891552	0.926821	0.90787
DABARZ01	0.859127	0.881364	0.872487	0.80823	0.776806	0.839135	0.893684	0.913369	0.80509	0.796005	0.80725	0.865226	0.856787	0.792655	0.788864	0.790519	0.874639	0.814457	0.778658	0.907847	0.814376	0.776699	0.864083	0.84491	0.776548	0.887638	0.88841	0.935097	0.850721	0.857303	0.820569	0.811649	0.8917	0.803186	0.820803	0.90102	0.872331	0.796021	0.848237	0.805561	0.880845	0.870215	0.809139	0.796798	0.904573	0.926316	0.926007	0.929652	0.912826
DABASA01	0.853505	0.858838	0.851898	0.783416	0.759682	0.814033	0.862461	0.895773	0.77766	0.76741	0.791956	0.840514	0.86566	0.77161	0.761027	0.761118	0.858139	0.799704	0.754034	0.880458	0.78674	0.751066	0.827834	0.863746	0.755397	0.876522	0.870849	0.854948	0.855687	0.855039	0.801856	0.800687	0.846969	0.773219	0.818481	0.883103	0.854511	0.781675	0.848351	0.788118	0.853493	0.867278	0.782599	0.799788	0.872189	0.888939	0.863958	0.887625	0.860529
DABASB01	0.850369	0.85542	0.849687	0.780633	0.760867	0.818346	0.863076	0.892641	0.767221	0.762862	0.773284	0.852922	0.857672	0.763579	0.761891	0.757462	0.857568	0.806585	0.755235	0.892674	0.793082	0.749192	0.822728	0.850177	0.753661	0.884043	0.875765	0.859606	0.853545	0.850929	0.795625	0.785623	0.838927	0.776943	0.821607	0.87009	0.860091	0.762894	0.848609	0.773773	0.870341	0.866642	0.788794	0.788086	0.867538	0.886262	0.858057	0.887899	0.872134
DABASC01	0.865667	0.888563	0.876091	0.820091	0.787314	0.850089	0.907271	0.923795	0.815247	0.806925	0.815781	0.876599	0.865177	0.79999	0.785476	0.791493	0.876806	0.821415	0.785399	0.923784	0.812244	0.783162	0.865548	0.85616	0.783548	0.902481	0.902739	0.935597	0.859869	0.865444	0.826691	0.818262	0.90464	0.810606	0.823989	0.911891	0.880571	0.809157	0.858692	0.819894	0.894346	0.884935	0.814961	0.807186	0.912454	0.936562	0.930022	0.940754	0.918914
DABASD01	0.85018	0.886012	0.874169	0.797804	0.769189	0.840799	0.906892	0.903269	0.789247	0.784061	0.803678	0.859271	0.860041	0.78695	0.779771	0.778638	0.861286	0.812316	0.774164	0.90075	0.80375	0.772213	0.858556	0.846034	0.769952	0.890408	0.890107	0.901101	0.861662	0.848166	0.81395	0.813323	0.879507	0.796969	0.814113	0.897323	0.868697	0.80041	0.840969	0.807499	0.899292	0.882427	0.804548	0.803651	0.91039	0.929704	0.909977	0.929184	0.90701
DABASE01	0.861021	0.897439	0.873248	0.809229	0.77403	0.840922	0.906618	0.917614	0.793534	0.788226	0.799575	0.867828	0.864272	0.799373	0.797881	0.800574	0.882076	0.827981	0.7969	0.912294	0.813885	0.788488	0.869739	0.849296	0.793414	0.910855	0.898558	0.899556	0.861632	0.861919	0.841994	0.832433	0.878492	0.817968	0.820716	0.904223	0.87757	0.785356	0.849094	0.798207	0.889497	0.884827	0.820694	0.812093	0.912646	0.934007	0.900737	0.933488	0.91159
DABASF01	0.862021	0.891358	0.868873	0.813082	0.782032	0.843976	0.907639	0.918623	0.808636	0.800812	0.816244	0.868484	0.863666	0.798804	0.783518	0.784458	0.869457	0.814207	0.778883	0.916661	0.805415	0.779059	0.865911	0.853851	0.777583	0.896591	0.897097	0.931566	0.858896	0.865788	0.820194	0.811213	0.900944	0.804771	0.818081	0.907617	0.876913	0.808513	0.852445	0.815095	0.891141	0.879055	0.81185	0.806544	0.916117	0.935805	0.933315	0.936669	0.911408
DABASK01	0.856174	0.864947	0.874611	0.795061	0.770602	0.829274	0.887658	0.899054	0.79186	0.787037	0.794327	0.870346	0.86469	0.779346	0.772845	0.775374	0.870057	0.807067	0.773037	0.907806	0.796153	0.770559	0.838288	0.851304	0.769621	0.898585	0.898082	0.87882	0.860746	0.855397	0.814467	0.813569	0.87137	0.798532	0.821566	0.903605	0.874355	0.789746	0.856534	0.798149	0.873485	0.877468	0.803114	0.802243	0.886526	0.90123	0.882689	0.906217	0.886449
DABASP01	0.855505	0.848739	0.859265	0.789114	0.759931	0.819611	0.867159	0.895253	0.789237	0.77786	0.788731	0.866279	0.841339	0.774345	0.761511	0.765487	0.861981	0.79638	0.757294	0.896082	0.786992	0.758214	0.826157	0.836052	0.757792	0.881169	0.877823	0.874526	0.846272	0.851715	0.801228	0.790636	0.855452	0.77929	0.807882	0.884251	0.863208	0.787023	0.842247	0.782221	0.850888	0.862876	0.786695	0.793659	0.873781	0.88453	0.87685	0.892899	0.873956
DABASQ01	0.787723	0.807303	0.78992	0.868951	0.861042	0.807474	0.81293	0.834155	0.870054	0.861448	0.908197	0.795556	0.78323	0.76004	0.757637	0.767043	0.795561	0.79916	0.767172	0.840673	0.778831	0.764141	0.77633	0.775141	0.76571	0.821692	0.828357	0.821988	0.788589	0.781282	0.810343	0.805668	0.791164	0.793663	0.753991	0.828182	0.801993	0.893007	0.772939	0.897461	0.802728	0.810495	0.79585	0.754354	0.819802	0.848409	0.81892	0.83828	0.814076
DABASS01	0.822871	0.822718	0.842392	0.752203	0.728249	0.789951	0.843356	0.859674	0.753438	0.739763	0.752452	0.815392	0.808983	0.742025	0.743934	0.755851	0.832627	0.763731	0.731184	0.848396	0.7532	0.731926	0.792388	0.794203	0.733655	0.845375	0.837157	0.822677	0.812455	0.804847	0.771237	0.766502	0.805889	0.757675	0.784395	0.829513	0.821532	0.734915	0.800698	0.748462	0.813208	0.82544	0.75817	0.76109	0.847403	0.844064	0.822562	0.852854	0.82927
DABASU01	0.889846	0.821542	0.823371	0.760245	0.742942	0.788776	0.826198	0.846515	0.740307	0.734825	0.752348	0.812168	0.862139	0.740307	0.736867	0.744759	0.818976	0.77247	0.732394	0.843923	0.759682	0.731561	0.779114	0.880252	0.735645	0.840997	0.841864	0.812136	0.823091	0.888216	0.777143	0.779248	0.802878	0.758106	0.808407	0.8254	0.812776	0.745895	0.881137	0.754878	0.81581	0.83093	0.764503	0.773962	0.834857	0.830333	0.821919	0.833688	0.814565
DABASV01	0.858977	0.828153	0.846971	0.787044	0.755035	0.820209	0.844572	0.868712	0.780568	0.766999	0.773577	0.838944	0.831329	0.77065	0.755251	0.762918	0.856234	0.792685	0.756429	0.868367	0.781106	0.762864	0.817506	0.817761	0.761144	0.871457	0.890919	0.841221	0.838421	0.83604	0.795643	0.787395	0.82838	0.790394	0.808026	0.843453	0.874327	0.757247	0.826598	0.776292	0.831303	0.856951	0.787976	0.798158	0.853178	0.854273	0.839631	0.863835	0.849727
DABASW01	0.854956	0.892175	0.867047	0.799446	0.768372	0.836758	0.897598	0.908019	0.786728	0.782648	0.800038	0.857665	0.856591	0.777813	0.773474	0.779237	0.853485	0.807755	0.764411	0.890901	0.798356	0.766511	0.843401	0.840142	0.765057	0.872835	0.875641	0.881077	0.83728	0.845278	0.808985	0.812828	0.870807	0.791095	0.814193	0.890481	0.852508	0.788846	0.838599	0.803417	0.884537	0.863601	0.796834	0.792125	0.920579	0.91998	0.899319	0.916123	0.887911
DABASX01	0.856451	0.858734	0.856028	0.795546	0.756889	0.836404	0.872858	0.899599	0.785148	0.772045	0.776881	0.853666	0.855434	0.779267	0.77761	0.782275	0.880412	0.810347	0.771975	0.900655	0.797278	0.775594	0.840353	0.832353	0.775975	0.909984	0.892448	0.861778	0.865014	0.847546	0.815268	0.80911	0.842327	0.795548	0.814286	0.875641	0.885556	0.763431	0.835375	0.784903	0.854474	0.900953	0.808823	0.828749	0.876936	0.876703	0.858545	0.891087	0.867988
DABASY01	0.868468	0.866021	0.866282	0.806841	0.770453	0.843898	0.883538	0.910943	0.796793	0.784823	0.791186	0.862169	0.860536	0.788807	0.784549	0.794582	0.884261	0.818871	0.780285	0.908702	0.804079	0.783908	0.846481	0.843538	0.782424	0.919055	0.90285	0.870719	0.871208	0.857364	0.823068	0.816893	0.853549	0.803755	0.823404	0.882446	0.893406	0.772949	0.843292	0.793137	0.865115	0.912168	0.815713	0.839291	0.887074	0.888822	0.866905	0.89855	0.877986
DABASZ01	0.876732	0.878018	0.885644	0.804669	0.775509	0.838231	0.897913	0.925581	0.791819	0.787271	0.797194	0.875461	0.868184	0.787692	0.784445	0.79119	0.877769	0.812868	0.774558	0.917747	0.805252	0.77878	0.849941	0.854519	0.777843	0.90453	0.900651	0.880843	0.858557	0.862626	0.818438	0.813879	0.863001	0.802826	0.827131	0.899783	0.875885	0.783813	0.859062	0.794449	0.875438	0.886342	0.811588	0.821971	0.897605	0.900194	0.879183	0.909454	0.891181
DABATA01	0.85693	0.855883	0.856132	0.7883	0.754766	0.829087	0.866066	0.88294	0.781379	0.772199	0.781405	0.845236	0.850296	0.767407	0.762833	0.767749	0.864118	0.795179	0.756519	0.878679	0.788571	0.763127	0.831348	0.833743	0.766198	0.883003	0.90033	0.851009	0.846076	0.837449	0.795252	0.800449	0.845374	0.784116	0.818331	0.86255	0.889654	0.766525	0.826337	0.784502	0.852516	0.867367	0.79008	0.798091	0.873203	0.873995	0.858679	0.877668	0.859816
DABATC01	0.866285	0.85523	0.87247	0.791603	0.771751	0.825856	0.875587	0.904289	0.785341	0.779287	0.780351	0.867607	0.854915	0.767452	0.763205	0.771623	0.853574	0.793188	0.754889	0.907836	0.786287	0.76279	0.823283	0.832337	0.755243	0.881974	0.879454	0.86448	0.843536	0.846509	0.795536	0.791854	0.846058	0.783528	0.820783	0.870252	0.851918	0.770976	0.850596	0.780672	0.851695	0.864789	0.790287	0.800222	0.884595	0.880825	0.863656	0.88723	0.867731
DABATW01	0.76386	0.768127	0.754711	0.745052	0.724924	0.77578	0.78161	0.803917	0.732622	0.728657	0.736002	0.75209	0.77851	0.741402	0.792675	0.801886	0.766208	0.88224	0.78892	0.79031	0.860488	0.784057	0.745459	0.74091	0.792258	0.786714	0.783541	0.7777	0.759451	0.758773	0.837905	0.832103	0.758365	0.817436	0.732252	0.778793	0.775922	0.725893	0.743407	0.733421	0.77571	0.776297	0.821469	0.716366	0.781669	0.785443	0.76938	0.797005	0.783063
DABBDN01	0.79981	0.787401	0.788664	0.803347	0.762028	0.845326	0.801772	0.827917	0.784351	0.779898	0.766796	0.798774	0.786971	0.813924	0.783902	0.789096	0.807602	0.820577	0.80574	0.819038	0.808804	0.813672	0.77087	0.770038	0.808481	0.817937	0.825913	0.824019	0.798303	0.78639	0.830055	0.822903	0.811685	0.835943	0.757995	0.811667	0.813123	0.759413	0.779471	0.780384	0.789723	0.805733	0.839179	0.738318	0.808818	0.823691	0.810092	0.828672	0.828184
DABBDQ01	0.767675	0.775416	0.780413	0.866643	0.82966	0.784176	0.779476	0.801025	0.854117	0.827322	0.89547	0.753785	0.758122	0.736163	0.730022	0.739346	0.770565	0.762873	0.728196	0.796102	0.746844	0.729747	0.74628	0.757333	0.734653	0.778017	0.791448	0.793103	0.755343	0.754735	0.770831	0.773765	0.774341	0.754361	0.727968	0.798998	0.779788	0.882465	0.744548	0.873569	0.772442	0.77156	0.755121	0.719669	0.789321	0.810375	0.796962	0.801731	0.778143
DABBDS01	0.868505	0.867865	0.867334	0.805135	0.773044	0.838195	0.884367	0.910214	0.794175	0.789425	0.796229	0.88012	0.871741	0.784743	0.774261	0.777379	0.879101	0.812082	0.77454	0.925827	0.798935	0.773641	0.841477	0.851283	0.77138	0.897133	0.901222	0.888993	0.87386	0.86447	0.814132	0.804714	0.869705	0.797911	0.834692	0.900264	0.880042	0.789173	0.859562	0.797293	0.869416	0.886272	0.810305	0.808161	0.889488	0.905571	0.901574	0.915465	0.893558
DABBEC01	0.855233	0.852085	0.857189	0.803765	0.769627	0.83511	0.868278	0.895853	0.802371	0.790502	0.796965	0.858254	0.851287	0.789586	0.787305	0.790767	0.909044	0.828005	0.782072	0.898552	0.814115	0.789399	0.849501	0.851637	0.785256	0.895835	0.897182	0.862674	0.855841	0.863463	0.832693	0.824041	0.850955	0.801511	0.816193	0.88115	0.891013	0.78034	0.850692	0.796687	0.858369	0.8865	0.816166	0.81754	0.869083	0.878983	0.862671	0.895316	0.875887
DABBED01	0.85032	0.883522	0.859981	0.793096	0.763081	0.835118	0.904078	0.903163	0.784984	0.781586	0.790376	0.859776	0.850349	0.784472	0.790437	0.785917	0.863366	0.823331	0.77636	0.904217	0.809546	0.770411	0.852553	0.835146	0.772671	0.895508	0.885402	0.889939	0.858388	0.851777	0.812025	0.804999	0.869824	0.798926	0.81056	0.890526	0.866793	0.78422	0.849033	0.789301	0.88319	0.889117	0.811444	0.803409	0.913644	0.913646	0.893566	0.926694	0.907603
DABBEF01	0.834289	0.82633	0.84494	0.773822	0.743749	0.820482	0.854874	0.872601	0.773006	0.76088	0.774418	0.826945	0.825928	0.765333	0.761365	0.755223	0.855159	0.800881	0.75917	0.882332	0.787878	0.747547	0.823082	0.819651	0.758934	0.872436	0.865164	0.84663	0.839606	0.833862	0.794635	0.785537	0.826348	0.777406	0.803275	0.865133	0.860708	0.754815	0.83089	0.761125	0.842389	0.856009	0.791599	0.781263	0.848099	0.858112	0.842107	0.876687	0.858341
DABBEG01	0.875114	0.839202	0.843147	0.789804	0.764327	0.822943	0.85639	0.888204	0.776531	0.765012	0.773003	0.853934	0.875481	0.768647	0.759379	0.756859	0.86758	0.808455	0.757187	0.891975	0.796786	0.750601	0.822177	0.871112	0.761564	0.885053	0.875109	0.860194	0.851642	0.880425	0.793015	0.784304	0.842098	0.783415	0.821244	0.867856	0.870391	0.765816	0.871606	0.780761	0.841691	0.863331	0.790032	0.785537	0.854485	0.869658	0.858681	0.875353	0.864457
DABBEH01	0.860034	0.844156	0.859181	0.800334	0.767941	0.845792	0.866788	0.872885	0.797043	0.783041	0.799063	0.842793	0.851613	0.78674	0.784135	0.779157	0.87575	0.8196	0.780801	0.887626	0.807154	0.778045	0.837627	0.843474	0.783962	0.895268	0.918526	0.866023	0.868579	0.846112	0.812337	0.811988	0.847848	0.802943	0.818865	0.864762	0.914708	0.782446	0.839452	0.798491	0.862947	0.875472	0.814571	0.804776	0.863223	0.875002	0.859265	0.880562	0.872162
DABBEJ01	0.860381	0.858575	0.85119	0.785806	0.773117	0.841737	0.871239	0.885709	0.784015	0.772733	0.791877	0.858363	0.852653	0.77452	0.774914	0.770452	0.869481	0.808118	0.768727	0.896503	0.796759	0.760282	0.834543	0.850499	0.769729	0.896454	0.889152	0.874423	0.899479	0.856843	0.799274	0.791882	0.849853	0.795202	0.817652	0.871249	0.884233	0.778651	0.857869	0.785075	0.862957	0.901377	0.802118	0.813214	0.875751	0.886517	0.873112	0.89331	0.878113
DABBEK01	0.771187	0.772214	0.774268	0.771554	0.735886	0.790687	0.787616	0.799125	0.74633	0.74372	0.753673	0.769821	0.76874	0.754685	0.804222	0.803746	0.799602	0.851837	0.86671	0.808188	0.831935	0.843959	0.7542	0.7536	0.891002	0.802256	0.798809	0.786969	0.781031	0.771334	0.905908	0.89373	0.781331	0.892559	0.747665	0.789422	0.78997	0.736593	0.754516	0.746933	0.791785	0.78825	0.881509	0.727254	0.786862	0.802451	0.778317	0.800371	0.812753
DABBEM01	0.872645	0.853383	0.860907	0.805209	0.769733	0.84156	0.869333	0.897979	0.791916	0.788126	0.786582	0.866275	0.862891	0.779591	0.773476	0.778614	0.87069	0.811475	0.771224	0.899306	0.801317	0.774314	0.831331	0.841713	0.769667	0.904884	0.922268	0.866407	0.865038	0.861249	0.817252	0.812203	0.857827	0.798306	0.815353	0.875398	0.895907	0.779618	0.852166	0.794022	0.85698	0.885055	0.803712	0.810471	0.877788	0.885551	0.867978	0.896348	0.879285
DABBEN01	0.864055	0.902785	0.872735	0.809105	0.788975	0.843529	0.907547	0.919409	0.800829	0.795509	0.817279	0.877582	0.875127	0.792904	0.787957	0.792849	0.864397	0.820876	0.783181	0.903148	0.813966	0.781755	0.856317	0.852525	0.78377	0.887826	0.889609	0.901338	0.852023	0.854841	0.821794	0.822556	0.884297	0.804485	0.829154	0.907957	0.872891	0.803453	0.848654	0.814754	0.891719	0.872584	0.813541	0.803129	0.918879	0.928883	0.912644	0.927532	0.902304
DABBEP01	0.88186	0.861425	0.862493	0.806616	0.774408	0.840201	0.873689	0.895745	0.794358	0.786807	0.787461	0.872241	0.87425	0.791603	0.787036	0.79	0.877734	0.81393	0.779741	0.904226	0.80319	0.782018	0.840893	0.858464	0.778684	0.910745	0.934647	0.871243	0.86817	0.86987	0.819494	0.81141	0.857525	0.804835	0.820251	0.878325	0.910922	0.780762	0.859185	0.797086	0.869856	0.893638	0.813225	0.827165	0.880765	0.890205	0.873579	0.903464	0.882725
DABBER01	0.859718	0.86362	0.864959	0.798901	0.765048	0.848256	0.88741	0.903525	0.795758	0.781875	0.792621	0.866923	0.859496	0.788037	0.79505	0.789844	0.902763	0.835498	0.79098	0.916466	0.823365	0.785013	0.851852	0.845706	0.792819	0.926099	0.90912	0.873732	0.884527	0.862663	0.826719	0.818051	0.856252	0.811414	0.823691	0.885447	0.910428	0.77602	0.853564	0.79181	0.87533	0.919494	0.829091	0.838233	0.8797	0.887195	0.867471	0.900234	0.89093
DABBES01	0.871895	0.855867	0.851276	0.824248	0.771473	0.844323	0.865572	0.888421	0.791738	0.786596	0.788619	0.869985	0.860024	0.793841	0.784765	0.786898	0.885731	0.815627	0.794669	0.894683	0.801664	0.794272	0.83539	0.845504	0.792242	0.901693	0.918785	0.872955	0.874892	0.854196	0.82177	0.812579	0.863215	0.819536	0.814632	0.866557	0.907327	0.781638	0.85169	0.795774	0.855409	0.886994	0.839331	0.81849	0.876211	0.882863	0.862663	0.888978	0.892746
DABBEU01	0.857258	0.889648	0.875176	0.819476	0.773639	0.838713	0.901051	0.911136	0.792442	0.7879	0.806191	0.881343	0.865774	0.787537	0.779645	0.781484	0.877164	0.810895	0.788697	0.901793	0.803367	0.787777	0.860085	0.847349	0.78312	0.894311	0.893247	0.902569	0.861829	0.849391	0.814517	0.813895	0.895588	0.810199	0.823405	0.898519	0.865136	0.799881	0.844025	0.802856	0.897306	0.872924	0.819928	0.797659	0.914072	0.927341	0.911367	0.929839	0.926592
DABBEV01	0.865596	0.849441	0.85634	0.794675	0.760174	0.834356	0.872692	0.886398	0.781684	0.773206	0.773622	0.858929	0.857305	0.775528	0.784361	0.779926	0.873969	0.810378	0.780298	0.899403	0.799818	0.774154	0.829914	0.838847	0.779982	0.899433	0.91851	0.859155	0.876396	0.856086	0.808228	0.800256	0.844229	0.803545	0.829337	0.865595	0.90471	0.766992	0.841655	0.784193	0.865168	0.886289	0.8113	0.80684	0.86834	0.876065	0.872545	0.891313	0.884192
DABBEX01	0.882084	0.864324	0.879932	0.805969	0.772942	0.850636	0.891675	0.908324	0.793193	0.786979	0.787903	0.874562	0.869163	0.787967	0.788527	0.783571	0.891644	0.821703	0.78443	0.914084	0.80977	0.781402	0.846953	0.853614	0.782301	0.924444	0.943551	0.877672	0.886146	0.872983	0.818845	0.810481	0.863868	0.808268	0.82772	0.882854	0.924929	0.785028	0.862545	0.793414	0.876642	0.904649	0.819376	0.824619	0.884256	0.893172	0.875674	0.906985	0.899306
DABBEZ01	0.856212	0.885647	0.872498	0.801318	0.778148	0.848901	0.922905	0.916639	0.803638	0.787268	0.810774	0.869098	0.861027	0.788802	0.787407	0.781686	0.878781	0.819215	0.780161	0.912519	0.809434	0.776877	0.874175	0.846547	0.781739	0.904286	0.900564	0.906648	0.860787	0.856754	0.81443	0.804977	0.883921	0.803913	0.820821	0.900433	0.892116	0.794339	0.845868	0.801395	0.896219	0.885851	0.814457	0.801662	0.909192	0.924075	0.904447	0.931522	0.915413
DABBFA01	0.871798	0.856888	0.860354	0.799145	0.765834	0.83452	0.876477	0.894051	0.78506	0.777855	0.77989	0.864584	0.864517	0.787197	0.786545	0.785959	0.877348	0.812533	0.780809	0.901118	0.799085	0.777007	0.839627	0.848344	0.777889	0.905798	0.930872	0.867995	0.870833	0.861463	0.817136	0.807755	0.851906	0.801904	0.826369	0.873392	0.911897	0.773767	0.856825	0.787792	0.867821	0.889647	0.811842	0.819505	0.874814	0.891309	0.866799	0.895993	0.886495
DABBFB01	0.847597	0.833332	0.83699	0.775851	0.76485	0.829999	0.840641	0.872993	0.777113	0.764989	0.767172	0.836675	0.84022	0.768878	0.758025	0.759225	0.851977	0.792851	0.754701	0.86871	0.778789	0.752778	0.814328	0.830353	0.754406	0.886167	0.875303	0.846061	0.893437	0.843823	0.791066	0.784568	0.834106	0.771411	0.807069	0.864399	0.869372	0.754976	0.850161	0.768471	0.827629	0.883193	0.785868	0.809282	0.848561	0.857241	0.851881	0.866365	0.846945
DABBFC01	0.901526	0.82517	0.826733	0.783715	0.761206	0.803597	0.846395	0.865295	0.765854	0.756319	0.762019	0.832624	0.859886	0.759142	0.755931	0.75877	0.852627	0.795594	0.750013	0.876823	0.786238	0.754061	0.814012	0.907816	0.751318	0.872104	0.86843	0.848486	0.84485	0.948061	0.797963	0.790596	0.829247	0.77291	0.811294	0.858302	0.849641	0.77604	0.913348	0.765795	0.829503	0.849281	0.783238	0.777337	0.84156	0.856099	0.842855	0.871232	0.853381
DABBFE01	0.877539	0.867002	0.871601	0.812737	0.780574	0.847766	0.888928	0.910633	0.81103	0.79664	0.804236	0.878573	0.87546	0.798459	0.791108	0.792673	0.902394	0.825082	0.787384	0.919194	0.811286	0.790485	0.868889	0.863262	0.791126	0.918896	0.931792	0.886956	0.881093	0.878021	0.831264	0.821442	0.867684	0.806897	0.829337	0.895986	0.922064	0.786961	0.869371	0.805894	0.87927	0.900283	0.819451	0.833198	0.890826	0.900616	0.883325	0.914817	0.899307
DABBFF01	0.911577	0.834121	0.835694	0.791369	0.764234	0.80829	0.843433	0.874195	0.769148	0.760668	0.769647	0.838603	0.887024	0.762967	0.761226	0.765148	0.849375	0.798956	0.756647	0.881442	0.787739	0.753425	0.810092	0.923663	0.757942	0.8772	0.866365	0.856192	0.849333	0.93908	0.803242	0.793965	0.829005	0.779147	0.81796	0.854123	0.847124	0.781512	0.920258	0.774221	0.839931	0.848783	0.791095	0.783883	0.849306	0.863645	0.846831	0.867208	0.849753
DABBFG01	0.8444	0.851018	0.85632	0.785597	0.76273	0.824292	0.87214	0.886372	0.786273	0.774666	0.788961	0.867627	0.842888	0.766008	0.764877	0.761759	0.863772	0.794699	0.763902	0.897464	0.797764	0.757792	0.833056	0.831226	0.764415	0.881048	0.883749	0.866325	0.846566	0.840487	0.798538	0.789758	0.844208	0.780937	0.815236	0.874058	0.886072	0.773056	0.83593	0.778913	0.859501	0.863919	0.789464	0.787815	0.867793	0.877144	0.864299	0.893721	0.879896
DABBFH01	0.853393	0.835909	0.835383	0.775942	0.763618	0.814705	0.852787	0.874075	0.774189	0.763503	0.77284	0.837061	0.855804	0.764216	0.757816	0.759965	0.857027	0.798642	0.751522	0.878615	0.786853	0.749605	0.826708	0.844371	0.752028	0.869827	0.870667	0.85026	0.84289	0.859853	0.802771	0.792743	0.832041	0.771027	0.816981	0.865801	0.860562	0.756327	0.849085	0.765582	0.838393	0.852615	0.783698	0.78505	0.852218	0.861189	0.846176	0.881351	0.855084
DABBFI01	0.889721	0.833962	0.815255	0.786506	0.761575	0.807394	0.847577	0.866484	0.767009	0.762001	0.770746	0.826325	0.864931	0.762971	0.758075	0.762237	0.840898	0.795701	0.75453	0.873435	0.785302	0.755719	0.820111	0.924092	0.756079	0.86853	0.860598	0.85521	0.836666	0.922206	0.799151	0.790161	0.828575	0.77593	0.804297	0.868174	0.83732	0.780422	0.908345	0.768853	0.841416	0.843325	0.78812	0.77958	0.846749	0.863485	0.846908	0.87323	0.854807
DABBFJ01	0.885497	0.855622	0.851352	0.812847	0.767025	0.839134	0.867333	0.891665	0.797139	0.783612	0.794469	0.861515	0.86352	0.796465	0.779907	0.78657	0.879738	0.810476	0.777483	0.896543	0.798115	0.777886	0.849978	0.867672	0.782172	0.901308	0.919645	0.872077	0.859594	0.87662	0.819427	0.8106	0.854875	0.797973	0.817173	0.874254	0.914552	0.782543	0.869326	0.791711	0.858116	0.880616	0.806291	0.818244	0.87407	0.886193	0.867393	0.892513	0.875652
DABBFL01	0.91059	0.840515	0.840519	0.782526	0.767491	0.808561	0.852142	0.882259	0.76492	0.762342	0.773274	0.853805	0.869391	0.758812	0.749838	0.75574	0.849222	0.791671	0.747024	0.895675	0.78545	0.752343	0.819855	0.900841	0.747545	0.870238	0.867651	0.859631	0.846652	0.927116	0.793781	0.783749	0.836607	0.770396	0.821927	0.867526	0.848322	0.771936	0.924238	0.768958	0.839887	0.850137	0.780686	0.780685	0.85397	0.871539	0.854177	0.884185	0.86046
DABBFM01	0.849191	0.850948	0.836162	0.766674	0.745518	0.809446	0.835657	0.862821	0.797575	0.786306	0.759886	0.8648	0.854662	0.755562	0.777031	0.781392	0.847654	0.789652	0.751626	0.869448	0.77741	0.743825	0.813033	0.822814	0.775838	0.870548	0.864131	0.842602	0.834184	0.841568	0.791931	0.783599	0.820115	0.78401	0.815201	0.842109	0.85092	0.745914	0.845837	0.767546	0.829062	0.846747	0.778516	0.781491	0.842219	0.854312	0.838008	0.859938	0.84372
DABBFN01	0.860298	0.839504	0.848578	0.804084	0.767694	0.836584	0.857977	0.880415	0.783519	0.777862	0.782044	0.849059	0.845331	0.787764	0.777124	0.7845	0.858641	0.810757	0.774834	0.884996	0.800009	0.77762	0.824264	0.835903	0.772199	0.882628	0.906017	0.868266	0.863013	0.843779	0.813897	0.804762	0.837606	0.79579	0.811707	0.86029	0.892094	0.772926	0.839996	0.787788	0.84488	0.863715	0.806017	0.799502	0.858776	0.867776	0.84894	0.879602	0.864984
DABBFO01	0.92417	0.84436	0.844886	0.797927	0.773909	0.816117	0.855972	0.886024	0.777423	0.771125	0.777806	0.852763	0.897765	0.768902	0.766999	0.771239	0.857142	0.803075	0.762478	0.897904	0.792329	0.759243	0.82282	0.923517	0.762464	0.889641	0.88203	0.86943	0.862083	0.941059	0.804966	0.795944	0.844925	0.784829	0.827887	0.86971	0.863242	0.791253	0.922463	0.782639	0.84926	0.864631	0.795469	0.791752	0.858089	0.873044	0.859717	0.882551	0.865265
DABBFP01	0.774417	0.78113	0.765289	0.790072	0.772565	0.783992	0.779964	0.804995	0.784934	0.780135	0.781885	0.786073	0.78243	0.760141	0.74486	0.749624	0.782984	0.772183	0.74837	0.806946	0.771017	0.75086	0.752219	0.763362	0.745797	0.795046	0.798391	0.787823	0.774217	0.77433	0.792475	0.785385	0.768119	0.766999	0.738103	0.798314	0.786565	0.766617	0.766711	0.788274	0.77391	0.795603	0.770422	0.734526	0.799494	0.809937	0.790984	0.808953	0.788457
DABBFR01	0.914467	0.837771	0.835154	0.790259	0.763247	0.808217	0.845107	0.875427	0.768555	0.762337	0.773546	0.84163	0.889335	0.761727	0.757901	0.762391	0.851607	0.796896	0.754491	0.881576	0.7859	0.7536	0.813782	0.938199	0.756784	0.878984	0.871449	0.857644	0.851391	0.941927	0.799408	0.789931	0.832319	0.776705	0.820756	0.855036	0.852539	0.786288	0.922169	0.774307	0.839792	0.852626	0.788571	0.787049	0.84747	0.861763	0.847495	0.867437	0.851427
DABBFS01	0.863528	0.858824	0.85116	0.786698	0.774533	0.836393	0.873358	0.892443	0.786515	0.773081	0.792504	0.859179	0.8597	0.778345	0.771237	0.773703	0.871085	0.805601	0.765457	0.895145	0.794563	0.764559	0.841836	0.852063	0.766217	0.897559	0.892102	0.878941	0.893314	0.862045	0.802897	0.795493	0.851153	0.790531	0.815098	0.876285	0.884297	0.780611	0.860487	0.785155	0.857514	0.898512	0.798254	0.816845	0.874118	0.890556	0.876292	0.899252	0.876555
DABBFT01	0.862465	0.860447	0.851489	0.78916	0.755909	0.826729	0.855187	0.877119	0.804929	0.792556	0.774446	0.873517	0.846166	0.773843	0.792363	0.79284	0.872565	0.797045	0.762319	0.887614	0.785863	0.762982	0.833013	0.836158	0.789272	0.894069	0.914907	0.855094	0.855016	0.848851	0.799935	0.791738	0.842036	0.783343	0.831153	0.861751	0.903945	0.762433	0.840406	0.776854	0.849026	0.871485	0.794233	0.80607	0.858639	0.869542	0.854166	0.880385	0.86865
DABBFU01	0.866696	0.8405	0.841815	0.787749	0.749569	0.82355	0.861442	0.881052	0.780726	0.769035	0.780802	0.855106	0.851612	0.773763	0.769793	0.7735	0.881021	0.802459	0.761556	0.901368	0.790452	0.769548	0.839695	0.844957	0.767819	0.892847	0.908415	0.857361	0.855549	0.860288	0.814872	0.80609	0.841407	0.784943	0.80996	0.87071	0.902138	0.764955	0.848166	0.774291	0.84957	0.89512	0.798562	0.816371	0.863297	0.869627	0.8554	0.886771	0.869706
DABBFW01	0.917421	0.833812	0.834596	0.786108	0.762293	0.806306	0.839461	0.871666	0.767379	0.761915	0.772035	0.841914	0.886825	0.76236	0.75807	0.761512	0.85036	0.795209	0.753591	0.878615	0.784776	0.752703	0.815295	0.93678	0.75538	0.878751	0.874097	0.855002	0.85167	0.946452	0.798194	0.789241	0.831781	0.776573	0.818245	0.853716	0.851015	0.781359	0.924359	0.768526	0.838661	0.850249	0.788455	0.787448	0.847692	0.861189	0.84984	0.864996	0.852732
DABBFX01	0.877567	0.861934	0.869455	0.809667	0.778805	0.851221	0.891424	0.901472	0.797871	0.788474	0.78834	0.871393	0.870488	0.79001	0.790941	0.787633	0.885819	0.82396	0.787186	0.917665	0.81118	0.785212	0.845124	0.855501	0.78531	0.924131	0.938083	0.879311	0.880828	0.867974	0.821457	0.812829	0.86548	0.80946	0.824883	0.882324	0.93094	0.784906	0.857823	0.797129	0.878878	0.906787	0.821911	0.827452	0.882647	0.894302	0.873808	0.908097	0.897411
DABBFY01	0.924981	0.83529	0.836862	0.790619	0.769685	0.812007	0.846037	0.874236	0.775715	0.767444	0.774699	0.847657	0.897522	0.764987	0.759532	0.76378	0.855355	0.796211	0.756136	0.887088	0.784455	0.753695	0.81417	0.930107	0.756366	0.878884	0.877139	0.862002	0.85516	0.950849	0.800579	0.791366	0.837651	0.777591	0.82116	0.855708	0.856048	0.785051	0.93691	0.778669	0.842053	0.85172	0.788672	0.784482	0.851593	0.864581	0.854961	0.872667	0.858888
DABBFZ01	0.878123	0.864735	0.872024	0.81127	0.77783	0.847737	0.894863	0.903018	0.797629	0.789199	0.792299	0.868829	0.875792	0.791552	0.793491	0.790369	0.892544	0.825435	0.788572	0.914307	0.812677	0.785001	0.847344	0.854832	0.785641	0.920502	0.938551	0.878385	0.880069	0.868529	0.82309	0.816912	0.865125	0.811672	0.827638	0.885226	0.92461	0.78777	0.86098	0.800592	0.878659	0.904132	0.82337	0.831095	0.88275	0.895797	0.874253	0.908565	0.89934
DABBGA01	0.870064	0.81872	0.835673	0.789588	0.74629	0.811557	0.838484	0.861786	0.769546	0.762017	0.766078	0.831823	0.835365	0.759759	0.750729	0.756766	0.855312	0.796266	0.765692	0.884502	0.783052	0.759051	0.803971	0.860943	0.760206	0.878213	0.86381	0.845865	0.836706	0.890071	0.809371	0.799494	0.830858	0.787028	0.79765	0.846756	0.840245	0.769206	0.881698	0.768546	0.822224	0.843239	0.793966	0.771587	0.838208	0.868502	0.837627	0.862323	0.851693
DABBGB01	0.869411	0.866558	0.853925	0.795238	0.767506	0.842144	0.877283	0.898238	0.794203	0.783422	0.795324	0.863844	0.880864	0.786579	0.784506	0.79062	0.884804	0.820796	0.782767	0.908093	0.807001	0.784503	0.860066	0.861675	0.788299	0.907223	0.906487	0.878558	0.865524	0.867754	0.82376	0.813757	0.856483	0.804137	0.838406	0.880224	0.900557	0.775735	0.867018	0.786813	0.869635	0.89525	0.819017	0.826993	0.880526	0.888591	0.869304	0.903756	0.88701
DABBGC01	0.835739	0.836941	0.837731	0.777121	0.750279	0.821854	0.853595	0.876149	0.782013	0.76888	0.774055	0.841472	0.839153	0.776207	0.758482	0.761738	0.881049	0.797003	0.756447	0.873742	0.785974	0.760433	0.830035	0.827728	0.760511	0.87725	0.877893	0.858344	0.846104	0.841749	0.802264	0.793356	0.837428	0.778714	0.797971	0.862531	0.873708	0.764191	0.834127	0.776666	0.843539	0.862227	0.790548	0.790932	0.854877	0.869215	0.855489	0.883137	0.868242
DABBGD01	0.927092	0.820169	0.82459	0.776959	0.754105	0.795717	0.834434	0.86005	0.75655	0.750839	0.755788	0.833143	0.87954	0.75075	0.748628	0.752292	0.836693	0.788884	0.745709	0.870408	0.778739	0.745596	0.803374	0.898738	0.745691	0.862958	0.86171	0.841185	0.837195	0.937961	0.791897	0.782474	0.817417	0.766709	0.811141	0.841225	0.840136	0.759289	0.934005	0.764018	0.82516	0.836215	0.777981	0.772737	0.837844	0.849909	0.83609	0.85928	0.848828
DABBGE01	0.880064	0.858163	0.862194	0.814103	0.77306	0.845517	0.879666	0.900959	0.803335	0.788758	0.796577	0.870212	0.864457	0.794108	0.785887	0.7888	0.895207	0.819745	0.782492	0.910844	0.808663	0.786101	0.855515	0.855521	0.788059	0.909744	0.929338	0.873929	0.873511	0.86703	0.824549	0.816726	0.859918	0.805199	0.824654	0.889401	0.923254	0.784336	0.858443	0.799326	0.866766	0.888809	0.816052	0.824546	0.880733	0.88824	0.873851	0.903186	0.888395
DABBGF01	0.893855	0.797673	0.796399	0.752174	0.73186	0.77301	0.808363	0.841479	0.736226	0.731742	0.736434	0.803004	0.857145	0.728324	0.725055	0.727444	0.813693	0.770207	0.719762	0.839388	0.762145	0.722907	0.779171	0.885778	0.723494	0.834681	0.834235	0.817744	0.813978	0.921162	0.764445	0.756277	0.795432	0.739808	0.781988	0.815726	0.815094	0.745484	0.903113	0.739262	0.802155	0.815423	0.750317	0.749068	0.812986	0.82273	0.810183	0.833454	0.815022
DABBGG01	0.863442	0.853693	0.842841	0.783287	0.763395	0.833623	0.859527	0.885044	0.777112	0.764899	0.778787	0.851623	0.852564	0.776305	0.770593	0.771999	0.874634	0.805456	0.764783	0.891791	0.793117	0.766233	0.843563	0.855632	0.765809	0.905692	0.897339	0.861561	0.911756	0.865327	0.806265	0.798041	0.84266	0.785044	0.813724	0.870621	0.892299	0.762161	0.85938	0.77904	0.853884	0.919391	0.799437	0.839822	0.868902	0.879888	0.865371	0.891304	0.869869
DABBGH01	0.862347	0.847012	0.849649	0.783052	0.768534	0.829718	0.856587	0.884904	0.781205	0.770803	0.787222	0.852826	0.848446	0.774715	0.763143	0.765591	0.861067	0.79728	0.757138	0.884094	0.787097	0.757023	0.831727	0.840326	0.75712	0.888125	0.881641	0.868832	0.898157	0.857478	0.796207	0.788041	0.846711	0.784688	0.812552	0.87278	0.873409	0.776451	0.855914	0.778838	0.844037	0.882749	0.78945	0.809517	0.866424	0.878729	0.873292	0.887371	0.872237
DABBGI01	0.865011	0.865674	0.880579	0.80476	0.775691	0.843183	0.881789	0.913425	0.792111	0.786287	0.801509	0.86776	0.871471	0.798505	0.793506	0.795109	0.877477	0.825394	0.791971	0.920049	0.807296	0.779312	0.838604	0.852818	0.786633	0.911311	0.901249	0.878807	0.870964	0.863467	0.830194	0.821489	0.854275	0.815133	0.826223	0.885683	0.869507	0.795824	0.859625	0.789891	0.868248	0.890518	0.821404	0.819191	0.885071	0.900365	0.885783	0.906523	0.888784
DABBGJ01	0.879212	0.861156	0.863031	0.807165	0.775767	0.845856	0.883804	0.900138	0.803761	0.788978	0.798475	0.872503	0.869742	0.794866	0.78417	0.786827	0.892465	0.818264	0.781068	0.907804	0.806651	0.783342	0.859784	0.859795	0.781858	0.910476	0.936812	0.881781	0.875853	0.870395	0.821427	0.813068	0.866586	0.805648	0.821548	0.884792	0.92601	0.783493	0.862064	0.797361	0.873419	0.897682	0.815665	0.826345	0.883496	0.892682	0.876532	0.906489	0.893449
DABBGK01	0.853651	0.840858	0.85792	0.807256	0.754993	0.831544	0.869393	0.889117	0.775687	0.769995	0.772733	0.869237	0.841611	0.778515	0.781596	0.775167	0.884631	0.812756	0.788393	0.895354	0.801419	0.77985	0.828776	0.837222	0.784924	0.895361	0.890593	0.871982	0.876062	0.850491	0.808868	0.799481	0.861918	0.810185	0.813481	0.868551	0.879856	0.763145	0.839669	0.779842	0.855552	0.880262	0.826583	0.798594	0.860966	0.874899	0.859847	0.886415	0.895243
DABBGL01	0.929476	0.828935	0.833362	0.781984	0.761196	0.804518	0.840975	0.868728	0.764842	0.761333	0.768574	0.840634	0.890431	0.758372	0.750599	0.755837	0.844726	0.789629	0.745427	0.87218	0.784099	0.746337	0.808964	0.922539	0.746941	0.867017	0.869199	0.854689	0.842217	0.956322	0.793476	0.784329	0.828935	0.767473	0.816306	0.847391	0.845406	0.773812	0.946974	0.767197	0.835175	0.842128	0.77795	0.777739	0.842262	0.854092	0.844309	0.862654	0.850543
DABBGM01	0.926284	0.82807	0.832522	0.780742	0.758562	0.801326	0.842146	0.86768	0.76213	0.75819	0.761001	0.836084	0.881457	0.756771	0.755789	0.762026	0.849896	0.795474	0.748667	0.875964	0.789199	0.752438	0.810647	0.903364	0.749443	0.87775	0.865692	0.842384	0.848873	0.948603	0.7998	0.789225	0.826093	0.772865	0.815251	0.850071	0.846155	0.7587	0.939002	0.765023	0.835736	0.845286	0.782634	0.783708	0.838658	0.851281	0.835213	0.864218	0.847278
DABBGN01	0.869227	0.860546	0.860023	0.785956	0.767358	0.840958	0.873735	0.89395	0.770765	0.765651	0.774649	0.85787	0.858845	0.778424	0.781492	0.775445	0.874205	0.81541	0.775801	0.905889	0.802664	0.76888	0.827514	0.856678	0.771587	0.92013	0.901929	0.861519	0.925253	0.865913	0.808447	0.804018	0.847876	0.795745	0.822399	0.876996	0.886669	0.766124	0.862029	0.783323	0.865671	0.931486	0.810183	0.843186	0.877196	0.88689	0.869866	0.892093	0.877815
DABBGP01	0.870925	0.849209	0.86445	0.798413	0.767475	0.850854	0.874642	0.892244	0.79587	0.781967	0.79305	0.861397	0.855175	0.792149	0.784192	0.779834	0.888561	0.817828	0.780437	0.906985	0.804846	0.777684	0.846835	0.847371	0.785674	0.913516	0.937879	0.868084	0.8855	0.862164	0.814233	0.80482	0.85147	0.802587	0.82288	0.872704	0.925103	0.777324	0.854923	0.795214	0.866762	0.898929	0.81444	0.827008	0.870807	0.883732	0.869581	0.893362	0.885072
DABBGQ01	0.866538	0.849192	0.840197	0.787941	0.749834	0.814835	0.85308	0.883414	0.768972	0.760431	0.777776	0.850304	0.85463	0.76888	0.764468	0.766838	0.854672	0.79324	0.758569	0.890966	0.780315	0.757683	0.820792	0.854043	0.757531	0.887644	0.892249	0.853316	0.84891	0.865289	0.796271	0.787235	0.837674	0.778703	0.805807	0.867954	0.87585	0.781311	0.844157	0.774791	0.842307	0.865784	0.790681	0.799808	0.859231	0.869329	0.854267	0.879121	0.861674
DABBGS01	0.875429	0.857486	0.85614	0.800775	0.770336	0.835556	0.875715	0.89306	0.78724	0.780246	0.781704	0.870031	0.863628	0.78556	0.78337	0.786084	0.874205	0.811026	0.777726	0.900415	0.800553	0.779195	0.839145	0.85293	0.775083	0.902837	0.930395	0.87265	0.869976	0.86428	0.816892	0.807746	0.858098	0.799545	0.816943	0.875388	0.910423	0.775853	0.855465	0.789921	0.867826	0.889024	0.809787	0.818785	0.878673	0.885908	0.869851	0.901024	0.886426
DABBGT01	0.876431	0.861875	0.862675	0.806637	0.773913	0.840414	0.877709	0.900035	0.798116	0.789818	0.787789	0.869219	0.865383	0.788913	0.780491	0.784437	0.879165	0.814461	0.778152	0.905495	0.802367	0.784393	0.84427	0.852249	0.77472	0.909788	0.936365	0.874659	0.872547	0.864484	0.818957	0.809229	0.860889	0.802402	0.81757	0.887907	0.914708	0.781082	0.866636	0.796572	0.867052	0.893512	0.812675	0.826605	0.882588	0.892043	0.873473	0.903908	0.884746
DABBGV01	0.884772	0.80894	0.814876	0.780014	0.747039	0.78804	0.824912	0.851384	0.753304	0.743795	0.749798	0.835928	0.847486	0.738488	0.733738	0.738568	0.850115	0.781535	0.74629	0.857435	0.77245	0.749212	0.794077	0.892271	0.748271	0.853719	0.850147	0.830824	0.838314	0.91649	0.777942	0.768325	0.825414	0.767079	0.801015	0.832675	0.832071	0.762163	0.894257	0.750044	0.809396	0.828482	0.778531	0.761338	0.822525	0.833397	0.826284	0.847454	0.853856
DABBGW01	0.845167	0.842338	0.84555	0.799104	0.765213	0.838013	0.861097	0.880424	0.787619	0.779887	0.78118	0.854671	0.842258	0.785231	0.792192	0.788503	0.863265	0.826251	0.790696	0.890556	0.811878	0.786054	0.821964	0.834256	0.785897	0.913813	0.891563	0.8643	0.880666	0.84296	0.822512	0.813827	0.833821	0.81057	0.81673	0.856826	0.892774	0.769877	0.837356	0.788413	0.850303	0.901215	0.825274	0.817353	0.858072	0.865119	0.84515	0.883174	0.870562
DABBGX01	0.893654	0.850328	0.845521	0.791961	0.761694	0.831701	0.859785	0.889793	0.782811	0.776403	0.784975	0.855828	0.881414	0.773881	0.768328	0.770636	0.866466	0.805959	0.763335	0.897121	0.796048	0.766649	0.826547	0.872976	0.76047	0.899998	0.890437	0.866218	0.858835	0.900078	0.81072	0.802438	0.84672	0.786211	0.809495	0.865206	0.862639	0.776373	0.907471	0.788229	0.856254	0.876104	0.79828	0.809899	0.870316	0.881319	0.860508	0.889004	0.873555
DABBGY01	0.885382	0.863769	0.875373	0.813386	0.778036	0.853813	0.892501	0.908086	0.798341	0.7913	0.792509	0.880213	0.872151	0.793112	0.793367	0.789466	0.891811	0.826953	0.78927	0.925458	0.814696	0.787028	0.846925	0.862692	0.788459	0.929484	0.9492	0.883374	0.885733	0.87283	0.824108	0.815163	0.865494	0.812115	0.830602	0.882348	0.922523	0.784684	0.868418	0.801618	0.883187	0.907731	0.824348	0.830986	0.88506	0.898398	0.875433	0.911152	0.90184
DABBGZ01	0.906285	0.842943	0.84506	0.795331	0.77258	0.820314	0.862569	0.887139	0.77679	0.770596	0.776635	0.852506	0.875421	0.772645	0.769188	0.773086	0.868339	0.808199	0.764222	0.900729	0.795608	0.764123	0.828992	0.934475	0.765282	0.892047	0.885132	0.86789	0.865189	0.9441	0.810277	0.800357	0.842826	0.786582	0.82985	0.870608	0.864529	0.786766	0.916831	0.775833	0.847918	0.869488	0.797841	0.796466	0.859298	0.872667	0.857381	0.887437	0.865912
DABBHA01	0.86593	0.843136	0.831338	0.795098	0.763251	0.820634	0.856939	0.875567	0.778799	0.766311	0.773811	0.862999	0.872234	0.769415	0.765334	0.768366	0.881788	0.801704	0.778573	0.889771	0.786229	0.776093	0.82997	0.858794	0.78492	0.892022	0.886118	0.856733	0.856981	0.865376	0.80428	0.794793	0.855311	0.800234	0.836083	0.863323	0.882122	0.761018	0.863515	0.774042	0.848169	0.878784	0.816891	0.806253	0.862755	0.872881	0.851822	0.883649	0.882153
DABBHB01	0.859133	0.840587	0.840036	0.800228	0.761531	0.832882	0.854212	0.878212	0.792503	0.777855	0.787811	0.854128	0.840804	0.784767	0.773084	0.775197	0.866063	0.80446	0.768699	0.883329	0.794838	0.772792	0.833779	0.836947	0.774726	0.883843	0.909867	0.866336	0.86184	0.850196	0.808641	0.800631	0.838913	0.789541	0.810379	0.863988	0.91338	0.775939	0.839639	0.792962	0.845506	0.87168	0.800539	0.803782	0.856902	0.868892	0.852378	0.882855	0.866234
DABBHC01	0.870752	0.848316	0.852075	0.813221	0.777291	0.849144	0.871574	0.890669	0.807378	0.79167	0.797842	0.86233	0.855614	0.797582	0.785153	0.789074	0.882062	0.819755	0.78087	0.896397	0.806294	0.789024	0.845801	0.848474	0.784609	0.899486	0.923962	0.881714	0.87749	0.859365	0.822558	0.813597	0.852338	0.804349	0.81754	0.872298	0.932435	0.782014	0.851063	0.800055	0.857504	0.886872	0.816048	0.817122	0.870186	0.880647	0.86407	0.897304	0.876787
DABBHD01	0.931298	0.834608	0.836445	0.789429	0.764441	0.809564	0.846339	0.877658	0.764614	0.761141	0.767694	0.840884	0.888299	0.764507	0.758879	0.764579	0.848312	0.799702	0.753992	0.881944	0.793438	0.753371	0.815268	0.911109	0.753221	0.879545	0.870842	0.854564	0.851898	0.947318	0.802915	0.793093	0.828705	0.776967	0.823014	0.856994	0.846313	0.761897	0.940268	0.769315	0.839886	0.852711	0.789713	0.788919	0.847657	0.860364	0.843108	0.870404	0.852872
DABBHH01	0.863327	0.85618	0.860994	0.792632	0.761462	0.838541	0.872211	0.896371	0.794774	0.781109	0.78779	0.866141	0.857583	0.783988	0.780036	0.779285	0.912716	0.819429	0.775659	0.909487	0.806691	0.77634	0.855067	0.861705	0.779076	0.913847	0.912903	0.872142	0.872637	0.87032	0.82299	0.813849	0.856535	0.795548	0.822652	0.886146	0.907013	0.771286	0.859918	0.787516	0.866225	0.899784	0.808483	0.824814	0.871638	0.887311	0.870414	0.898863	0.887519
DABBHI01	0.875647	0.856351	0.868672	0.805045	0.770768	0.850767	0.888173	0.898194	0.801059	0.78663	0.793109	0.869206	0.863047	0.790603	0.790041	0.784683	0.897481	0.822807	0.784769	0.913515	0.810548	0.777523	0.852859	0.853135	0.788688	0.911373	0.934942	0.876088	0.875732	0.863449	0.818718	0.810119	0.857774	0.807814	0.828507	0.880699	0.929374	0.777918	0.854636	0.795828	0.87649	0.898371	0.818877	0.821687	0.879424	0.887212	0.871397	0.903703	0.895723
DABBHJ01	0.879842	0.859724	0.862141	0.805594	0.772205	0.84488	0.881801	0.897625	0.803141	0.787675	0.795455	0.867109	0.862593	0.791938	0.787844	0.787295	0.895047	0.820381	0.782288	0.911114	0.806906	0.781654	0.858958	0.856022	0.784956	0.912783	0.930794	0.875792	0.873804	0.868123	0.820708	0.812029	0.856678	0.80471	0.823326	0.885349	0.925536	0.779923	0.859261	0.796568	0.87107	0.890171	0.81477	0.824074	0.878482	0.889284	0.870869	0.903164	0.892191
DABBHK01	0.846734	0.849223	0.849227	0.79438	0.755212	0.82816	0.866564	0.883161	0.772888	0.767102	0.765097	0.876204	0.854342	0.773414	0.774321	0.768573	0.878874	0.803795	0.788705	0.897182	0.786231	0.773477	0.82112	0.834703	0.786007	0.921126	0.892992	0.858124	0.872021	0.843809	0.804377	0.795368	0.858617	0.807098	0.81295	0.865302	0.878621	0.757445	0.844627	0.775612	0.859086	0.898047	0.821731	0.814486	0.867325	0.883695	0.85665	0.888054	0.893224
DABBHL01	0.870048	0.849057	0.865827	0.799456	0.765914	0.845908	0.872035	0.890654	0.798104	0.780864	0.786787	0.863876	0.85517	0.782932	0.78752	0.781751	0.892765	0.815466	0.778704	0.907514	0.803536	0.776481	0.849789	0.847695	0.784163	0.909858	0.930635	0.867603	0.87092	0.857385	0.812511	0.803967	0.853626	0.800032	0.821864	0.876452	0.932075	0.772762	0.850172	0.787582	0.870714	0.890278	0.81183	0.818685	0.871188	0.882196	0.865068	0.893408	0.886318
DABBHN01	0.861737	0.839871	0.852816	0.789302	0.753614	0.835423	0.864834	0.882247	0.787978	0.771391	0.778617	0.853535	0.843066	0.776114	0.774678	0.768903	0.876005	0.806002	0.76795	0.89547	0.79416	0.767047	0.837717	0.837206	0.772334	0.897575	0.916325	0.858547	0.860261	0.85148	0.801439	0.792687	0.843616	0.789885	0.81617	0.86468	0.917841	0.765494	0.841219	0.779134	0.85626	0.88211	0.799996	0.808929	0.863454	0.872233	0.858135	0.884983	0.875536
DABBHO01	0.861371	0.839584	0.861738	0.788898	0.759126	0.832775	0.868021	0.881656	0.787269	0.772332	0.775813	0.855986	0.8456	0.773586	0.784415	0.779605	0.890809	0.809785	0.766219	0.893508	0.799166	0.767134	0.836368	0.839774	0.769295	0.901926	0.92147	0.858765	0.862756	0.853693	0.811042	0.803126	0.845914	0.788391	0.812798	0.863557	0.921252	0.766468	0.843177	0.778213	0.858405	0.882802	0.800077	0.806601	0.86048	0.870858	0.856492	0.886007	0.878062
DABBHP01	0.930812	0.825339	0.831055	0.78402	0.763494	0.803308	0.838657	0.864236	0.763447	0.756288	0.761615	0.839318	0.886473	0.753852	0.748446	0.753677	0.844422	0.79107	0.744057	0.873523	0.784456	0.745986	0.801566	0.902321	0.74531	0.868803	0.866562	0.847907	0.844748	0.946665	0.792587	0.783725	0.824834	0.779678	0.812021	0.848178	0.844604	0.768198	0.940143	0.769794	0.828106	0.842147	0.778371	0.774226	0.840204	0.856	0.84198	0.863215	0.846649
DABBHQ01	0.867775	0.865157	0.865422	0.805828	0.769569	0.8375	0.882136	0.911625	0.790892	0.786575	0.785864	0.874535	0.871812	0.799249	0.793024	0.799255	0.891339	0.830185	0.782149	0.91739	0.8173	0.783359	0.844858	0.862951	0.778176	0.924669	0.912392	0.881202	0.881622	0.871913	0.830012	0.821112	0.86548	0.804046	0.825402	0.89902	0.894706	0.781358	0.869593	0.797678	0.869292	0.915408	0.815681	0.841376	0.884558	0.906128	0.880514	0.91112	0.885087
DABBHS01	0.905806	0.80348	0.816725	0.776037	0.740842	0.780107	0.815305	0.848964	0.743317	0.736344	0.745013	0.831457	0.870126	0.734222	0.729954	0.734168	0.837283	0.774274	0.738562	0.848195	0.766644	0.741924	0.783409	0.898302	0.741231	0.848128	0.845706	0.828434	0.823199	0.933259	0.77043	0.761745	0.821106	0.761827	0.794205	0.824602	0.824557	0.758384	0.918632	0.747553	0.809378	0.821752	0.774659	0.757316	0.818628	0.832842	0.824612	0.838611	0.84237
DABBHT01	0.875155	0.870083	0.878191	0.806487	0.770896	0.848213	0.895359	0.918146	0.794303	0.788829	0.789704	0.879851	0.871219	0.794189	0.793946	0.789759	0.897538	0.831618	0.791423	0.929199	0.81983	0.78758	0.848891	0.8612	0.788483	0.934271	0.925466	0.885393	0.892544	0.876414	0.827439	0.818482	0.868825	0.814309	0.831759	0.895742	0.908894	0.78355	0.866201	0.797734	0.884933	0.927397	0.82656	0.841449	0.892299	0.904868	0.882566	0.917359	0.902265
DABBHV01	0.861418	0.843227	0.851421	0.791616	0.756164	0.837459	0.865831	0.881634	0.79131	0.774746	0.782556	0.852964	0.846907	0.777872	0.776897	0.771402	0.879834	0.808566	0.770718	0.898647	0.797209	0.770851	0.841566	0.83975	0.774576	0.899108	0.920797	0.862457	0.859941	0.852196	0.804313	0.795829	0.845902	0.792709	0.815595	0.86726	0.923009	0.768058	0.84013	0.782523	0.859948	0.885492	0.802826	0.811243	0.866328	0.874318	0.860176	0.888964	0.87969
DABBHX01	0.865507	0.845651	0.850687	0.795434	0.758252	0.83269	0.86021	0.88794	0.791431	0.777171	0.784439	0.857805	0.849112	0.782183	0.769643	0.774128	0.8718	0.801233	0.763232	0.889271	0.791873	0.769916	0.843745	0.842182	0.767403	0.893762	0.914407	0.860941	0.856971	0.85522	0.804359	0.795843	0.845989	0.785051	0.814931	0.870827	0.913222	0.768562	0.84699	0.782789	0.851576	0.875564	0.795729	0.814325	0.866645	0.875715	0.861605	0.885533	0.867707
DABBHY01	0.85788	0.872431	0.845941	0.774568	0.746337	0.817363	0.864844	0.895581	0.804854	0.790224	0.776021	0.881894	0.862108	0.765242	0.788348	0.790146	0.869969	0.807899	0.758495	0.892385	0.792846	0.756308	0.841567	0.835612	0.787629	0.901184	0.892936	0.863772	0.858742	0.862271	0.79979	0.790558	0.848228	0.778934	0.826427	0.872196	0.884687	0.763474	0.856852	0.770357	0.857952	0.876364	0.794534	0.801296	0.867461	0.879503	0.859343	0.891354	0.875834
DABBIC01	0.873021	0.851271	0.843069	0.785725	0.771162	0.825913	0.867559	0.896882	0.785301	0.772653	0.782862	0.859552	0.885114	0.775776	0.769806	0.773029	0.875859	0.814768	0.767388	0.897429	0.801743	0.768572	0.844304	0.865533	0.774125	0.904828	0.902069	0.871616	0.870765	0.870432	0.81034	0.800765	0.851791	0.790638	0.827962	0.872161	0.898734	0.766746	0.866524	0.780132	0.859785	0.894919	0.801562	0.816955	0.86913	0.892298	0.863736	0.896666	0.875617
DABBJU01	0.84429	0.84683	0.85882	0.79517	0.760828	0.817519	0.86923	0.887855	0.785956	0.778232	0.773457	0.856062	0.850117	0.784876	0.757179	0.764825	0.858621	0.791148	0.759341	0.884811	0.779641	0.762926	0.833894	0.83152	0.758848	0.877826	0.873242	0.862972	0.843842	0.83755	0.793423	0.787322	0.866232	0.786429	0.805865	0.865708	0.848184	0.768736	0.824969	0.773483	0.861375	0.857637	0.798768	0.807954	0.872717	0.87501	0.86154	0.890878	0.875918
DABBJX01	0.868899	0.897903	0.882278	0.818263	0.788602	0.856545	0.911995	0.922777	0.807116	0.801525	0.814418	0.870987	0.86839	0.794759	0.792277	0.803654	0.874331	0.826695	0.78722	0.906741	0.815664	0.786598	0.860054	0.853536	0.784577	0.895775	0.893997	0.899433	0.854128	0.858312	0.832153	0.832921	0.884323	0.811907	0.825945	0.906365	0.869403	0.803106	0.850241	0.816381	0.897512	0.87829	0.820718	0.808627	0.925313	0.932561	0.911364	0.930085	0.906461
DABBJZ01	0.852913	0.906256	0.880825	0.809438	0.781003	0.845018	0.908555	0.924337	0.791069	0.789766	0.812298	0.865527	0.865599	0.789357	0.779578	0.790516	0.862433	0.813526	0.775159	0.902747	0.806757	0.773478	0.858903	0.847798	0.773628	0.884987	0.88152	0.888333	0.848943	0.841112	0.816518	0.82065	0.886105	0.800144	0.829045	0.904041	0.86365	0.794896	0.835512	0.813697	0.892429	0.871365	0.80645	0.806238	0.918235	0.922637	0.897291	0.92157	0.895956
DABBKD01	0.885001	0.866642	0.872606	0.815536	0.782208	0.851443	0.888837	0.912514	0.799705	0.791725	0.791443	0.876721	0.872476	0.795458	0.787793	0.795687	0.880637	0.817502	0.783154	0.908297	0.814073	0.792427	0.841682	0.851354	0.786123	0.905031	0.923609	0.874334	0.86635	0.860489	0.825452	0.822028	0.860619	0.810228	0.83084	0.876616	0.906613	0.779222	0.854283	0.800915	0.868077	0.89562	0.821164	0.832448	0.887431	0.887183	0.870796	0.900035	0.881139
DABBKE01	0.869377	0.902031	0.877474	0.811111	0.781682	0.849915	0.92539	0.923029	0.799381	0.793316	0.809448	0.867533	0.869671	0.7954	0.792665	0.79967	0.87031	0.824233	0.785811	0.907154	0.814673	0.78683	0.865351	0.851418	0.783994	0.898226	0.897794	0.896067	0.856141	0.856088	0.829238	0.833123	0.88649	0.809628	0.827645	0.908877	0.871518	0.798727	0.846399	0.810618	0.904928	0.885323	0.818209	0.813804	0.927586	0.930316	0.910353	0.939394	0.910653
DABBKF01	0.794059	0.794141	0.795946	0.724282	0.70673	0.768871	0.803119	0.819331	0.707813	0.705114	0.712886	0.782233	0.78716	0.721674	0.711545	0.72612	0.794171	0.748232	0.708815	0.804288	0.734846	0.70592	0.750465	0.771888	0.708502	0.813138	0.81409	0.781521	0.783031	0.779078	0.752569	0.748614	0.77274	0.732144	0.748608	0.788001	0.787719	0.698328	0.777127	0.718862	0.77892	0.807788	0.739369	0.758433	0.806157	0.798568	0.785478	0.808278	0.788281
DABBKG01	0.870266	0.865197	0.862224	0.804251	0.769572	0.838806	0.88134	0.903463	0.792071	0.783639	0.785869	0.870757	0.883612	0.798789	0.789841	0.793873	0.884151	0.827657	0.785194	0.91418	0.808167	0.791716	0.843812	0.85715	0.785185	0.922983	0.913354	0.876936	0.869551	0.871264	0.82764	0.822035	0.860746	0.80823	0.818964	0.889965	0.894885	0.778367	0.865021	0.796901	0.870646	0.906394	0.826689	0.834171	0.888152	0.902888	0.875491	0.909828	0.886537
DABBKH01	0.875584	0.868597	0.868588	0.805143	0.773641	0.842092	0.883948	0.910295	0.795165	0.788041	0.791379	0.876607	0.880982	0.797781	0.789318	0.793019	0.891118	0.82843	0.784281	0.921061	0.811348	0.79244	0.846876	0.861608	0.784558	0.924726	0.917487	0.880918	0.8746	0.873944	0.827769	0.821025	0.86495	0.807285	0.825377	0.890481	0.900307	0.780543	0.869794	0.79997	0.873753	0.912674	0.82609	0.837132	0.892165	0.90972	0.880829	0.913368	0.890842
DABBKJ01	0.781154	0.794188	0.788152	0.85531	0.846712	0.804167	0.80517	0.830802	0.850492	0.840638	0.876698	0.785958	0.779092	0.760434	0.755436	0.764742	0.791924	0.797109	0.770645	0.839355	0.77932	0.763727	0.770137	0.767534	0.768088	0.80951	0.819224	0.81537	0.783683	0.778907	0.81218	0.806305	0.784239	0.792977	0.740986	0.821103	0.793347	0.86143	0.767809	0.874026	0.808859	0.799029	0.794608	0.749515	0.808129	0.831065	0.811269	0.834655	0.809206
DABBKK01	0.824739	0.82094	0.825501	0.768018	0.740069	0.813283	0.833794	0.853627	0.773283	0.757336	0.760169	0.817903	0.822851	0.768428	0.768232	0.774772	0.84019	0.802912	0.763766	0.86679	0.785471	0.760763	0.804782	0.811469	0.762791	0.857098	0.848897	0.83304	0.828551	0.82379	0.809171	0.799873	0.810467	0.789335	0.792788	0.850417	0.838902	0.751508	0.830697	0.758645	0.835876	0.83481	0.793409	0.775202	0.836586	0.850405	0.825164	0.855228	0.837193
DABBKL01	0.868791	0.857095	0.856516	0.794268	0.763517	0.835238	0.872468	0.898111	0.784661	0.776423	0.782543	0.86098	0.876097	0.789522	0.792901	0.797332	0.874439	0.829045	0.788224	0.922887	0.809827	0.793779	0.835149	0.851076	0.787989	0.907128	0.899945	0.86392	0.858916	0.861942	0.830132	0.823605	0.851181	0.811286	0.817998	0.874466	0.882996	0.769271	0.858383	0.786255	0.876871	0.895202	0.826949	0.82941	0.879951	0.893007	0.863201	0.896428	0.875789
DABBKM01	0.862932	0.866636	0.873643	0.791112	0.758727	0.83457	0.890749	0.896404	0.782444	0.775809	0.783441	0.866395	0.877602	0.783317	0.785738	0.779638	0.882411	0.821489	0.781806	0.913177	0.805841	0.779311	0.834566	0.857509	0.780484	0.915267	0.909662	0.868362	0.868321	0.860301	0.815251	0.814901	0.860839	0.803683	0.832309	0.884121	0.893401	0.775411	0.85594	0.79256	0.87925	0.905147	0.819971	0.823839	0.886056	0.899673	0.873435	0.8989	0.88583
DABBKN01	0.914401	0.826871	0.83159	0.78451	0.749534	0.804294	0.851865	0.869691	0.766616	0.756602	0.76448	0.834972	0.871825	0.755174	0.754073	0.758979	0.848277	0.795267	0.749212	0.876912	0.786414	0.75118	0.813613	0.896836	0.75051	0.871881	0.864525	0.848316	0.831963	0.94045	0.798751	0.78924	0.829603	0.771303	0.800716	0.853633	0.846578	0.782171	0.915538	0.772791	0.835025	0.845682	0.781878	0.779464	0.844896	0.854077	0.842943	0.867568	0.847685
DABBKO01	0.911162	0.825819	0.828695	0.781917	0.761581	0.804322	0.842256	0.864579	0.76695	0.761999	0.766744	0.83645	0.883642	0.75475	0.755637	0.758261	0.847442	0.793202	0.751615	0.877421	0.779693	0.745565	0.812832	0.916988	0.753672	0.874187	0.870294	0.849612	0.843042	0.936933	0.797211	0.787443	0.828803	0.77244	0.812831	0.853337	0.84291	0.776122	0.919209	0.767803	0.840124	0.845397	0.782474	0.779281	0.841965	0.853541	0.843441	0.871038	0.851051
DABBKP01	0.856773	0.852988	0.873616	0.792583	0.760586	0.834792	0.8725	0.896402	0.7811	0.773761	0.782523	0.856017	0.857883	0.778523	0.781586	0.777946	0.868256	0.816985	0.783558	0.912542	0.802703	0.775259	0.825944	0.837869	0.777999	0.900769	0.891394	0.869479	0.855533	0.852311	0.813604	0.803625	0.845947	0.806307	0.826298	0.878672	0.866485	0.780476	0.856579	0.781173	0.860228	0.874054	0.8171	0.7954	0.874648	0.885688	0.862693	0.887937	0.88356
DABBKQ01	0.840554	0.854796	0.866724	0.774903	0.74652	0.821195	0.879212	0.897257	0.778437	0.763017	0.785009	0.850393	0.863581	0.77255	0.768816	0.764201	0.867451	0.810802	0.768705	0.905662	0.794707	0.754505	0.835487	0.841525	0.76894	0.891712	0.878482	0.861073	0.845066	0.841067	0.800826	0.799125	0.8511	0.788512	0.816578	0.895349	0.867876	0.766986	0.841919	0.775786	0.870377	0.874075	0.796509	0.79223	0.873784	0.890498	0.868593	0.898934	0.876258
DABBKR01	0.771651	0.785159	0.778367	0.849344	0.83936	0.798361	0.796667	0.821735	0.839122	0.829145	0.86255	0.78121	0.770988	0.749066	0.74347	0.753789	0.785245	0.78557	0.762372	0.825939	0.769317	0.756346	0.757494	0.755473	0.761463	0.797805	0.807418	0.804721	0.774971	0.767765	0.801659	0.79443	0.778855	0.789316	0.734534	0.818718	0.782876	0.850274	0.767861	0.860757	0.78477	0.78801	0.786739	0.735753	0.801556	0.820587	0.803966	0.820726	0.800259
DABBKS01	0.860935	0.86469	0.868488	0.789567	0.759703	0.835217	0.884911	0.892766	0.780863	0.771777	0.783704	0.85905	0.87522	0.785686	0.796318	0.79196	0.880233	0.832607	0.798452	0.919186	0.814407	0.787596	0.832957	0.854542	0.79523	0.908687	0.896307	0.858397	0.859128	0.859475	0.82874	0.826983	0.856003	0.815137	0.829527	0.881248	0.878891	0.774029	0.851146	0.788799	0.890179	0.894313	0.829967	0.822479	0.882956	0.893798	0.866422	0.893868	0.881714
DABBKT01	0.87342	0.869166	0.865109	0.805123	0.769032	0.839489	0.884543	0.908361	0.792409	0.784216	0.786705	0.871798	0.883596	0.798298	0.790489	0.795039	0.884418	0.827225	0.787672	0.917722	0.80935	0.79261	0.844255	0.857881	0.785804	0.920296	0.91307	0.876865	0.870842	0.871775	0.82993	0.821819	0.862819	0.810484	0.818888	0.889652	0.89383	0.77591	0.866579	0.795005	0.871357	0.909084	0.826253	0.834551	0.894106	0.905857	0.877858	0.9106	0.886231
DABBKU01	0.853191	0.86428	0.870753	0.793504	0.762155	0.822425	0.880671	0.909439	0.780497	0.775718	0.78831	0.855209	0.867869	0.776682	0.771093	0.772176	0.86697	0.810054	0.766324	0.901944	0.807975	0.765184	0.835143	0.844756	0.760277	0.890274	0.886422	0.877109	0.849011	0.850647	0.806038	0.805127	0.853964	0.78406	0.811832	0.895581	0.865113	0.77805	0.850005	0.790544	0.870498	0.874688	0.796273	0.801318	0.886128	0.896712	0.876216	0.90312	0.880556
DABBKV01	0.874423	0.800768	0.811757	0.764461	0.721795	0.783176	0.82082	0.842612	0.746504	0.737426	0.741631	0.810137	0.834276	0.737614	0.733631	0.736592	0.82837	0.769849	0.733183	0.852533	0.761839	0.731292	0.783985	0.860873	0.730368	0.844042	0.838735	0.825266	0.821933	0.900015	0.775778	0.767585	0.806632	0.755295	0.786804	0.839359	0.822045	0.758231	0.886981	0.745509	0.809924	0.821394	0.76482	0.755341	0.820004	0.826403	0.834487	0.841084	0.834735
DABBKW01	0.862665	0.862104	0.864239	0.7924	0.761666	0.825241	0.869112	0.903132	0.774955	0.768005	0.778394	0.865342	0.861433	0.77488	0.768076	0.770963	0.860681	0.798255	0.765804	0.905314	0.78948	0.765956	0.831678	0.844033	0.759534	0.889549	0.88828	0.869752	0.851507	0.854216	0.802669	0.793055	0.851525	0.784466	0.812643	0.887338	0.865225	0.766065	0.857612	0.778119	0.857787	0.875055	0.791941	0.800267	0.878239	0.892287	0.868775	0.892874	0.876727
DABBKY01	0.831832	0.846987	0.834754	0.770932	0.754077	0.805018	0.854806	0.867357	0.777294	0.760165	0.790561	0.828642	0.82689	0.765418	0.755182	0.758395	0.830838	0.78912	0.745847	0.869722	0.777615	0.748389	0.810396	0.824058	0.74434	0.850227	0.854093	0.86203	0.839755	0.827512	0.787883	0.788898	0.84312	0.769701	0.79729	0.867143	0.8399	0.779214	0.829732	0.783474	0.841268	0.843923	0.779043	0.773773	0.86045	0.880344	0.875427	0.87442	0.853984
DABBKZ01	0.83762	0.835873	0.849674	0.788063	0.757359	0.84016	0.861326	0.874446	0.787426	0.77175	0.775119	0.839799	0.831116	0.773532	0.772985	0.768626	0.870356	0.811104	0.775241	0.886615	0.80659	0.766487	0.824099	0.834088	0.77599	0.892006	0.878184	0.874873	0.866995	0.847529	0.811124	0.800962	0.840259	0.795704	0.801679	0.872764	0.878879	0.760927	0.847339	0.772688	0.84483	0.876708	0.801317	0.78948	0.860758	0.862715	0.851069	0.877445	0.866991
DABBLA01	0.900105	0.807329	0.811444	0.761219	0.742281	0.78573	0.821461	0.843117	0.744677	0.736191	0.745549	0.81836	0.855862	0.740786	0.73454	0.739424	0.831187	0.775369	0.731395	0.858097	0.768131	0.737874	0.788922	0.897238	0.734163	0.855055	0.848675	0.829153	0.822874	0.932823	0.778092	0.767452	0.810715	0.764591	0.794122	0.841051	0.823247	0.758659	0.918095	0.745794	0.813081	0.827072	0.764069	0.76176	0.822217	0.831767	0.823327	0.842616	0.832585
DABBLI01	0.870781	0.852	0.861892	0.799342	0.764337	0.836777	0.865243	0.889087	0.796783	0.781266	0.789873	0.860213	0.859513	0.783062	0.778859	0.781784	0.892084	0.807164	0.769464	0.898345	0.795422	0.775686	0.851715	0.858347	0.774211	0.903731	0.930198	0.867934	0.857163	0.867772	0.81407	0.805206	0.851853	0.789765	0.813193	0.871483	0.914434	0.773629	0.864153	0.789317	0.859519	0.886715	0.801339	0.820599	0.872555	0.883031	0.86516	0.893483	0.877459
DABBLJ01	0.855206	0.841296	0.85652	0.783841	0.757916	0.819112	0.864962	0.888245	0.774647	0.768094	0.776519	0.853135	0.841029	0.767705	0.779386	0.775237	0.862209	0.813113	0.775827	0.910355	0.801792	0.773872	0.819691	0.829206	0.772136	0.888958	0.87875	0.852065	0.853969	0.851527	0.814934	0.806352	0.838849	0.79842	0.819357	0.880026	0.859897	0.769345	0.850834	0.776002	0.86224	0.865505	0.810802	0.791566	0.859781	0.874261	0.868067	0.889084	0.875555
DABBLM01	0.794363	0.795767	0.79787	0.900212	0.875473	0.82615	0.8086	0.832265	0.912124	0.906871	0.880115	0.785014	0.787454	0.771667	0.747858	0.757983	0.794755	0.791535	0.755917	0.829121	0.777915	0.755638	0.771861	0.779454	0.751755	0.819496	0.815001	0.827598	0.788136	0.784067	0.797235	0.79059	0.803906	0.784116	0.756532	0.81874	0.799281	0.869955	0.77627	0.897203	0.795919	0.798094	0.786289	0.747528	0.813464	0.827748	0.815343	0.827879	0.807761
DABBLQ01	0.77887	0.78464	0.781253	0.864654	0.848974	0.801768	0.79378	0.817413	0.868591	0.862867	0.867984	0.782144	0.773133	0.762583	0.746738	0.75721	0.783258	0.789587	0.748219	0.817953	0.778069	0.743894	0.762081	0.770118	0.746772	0.803956	0.814376	0.809483	0.78107	0.772175	0.787635	0.780802	0.779899	0.774012	0.743367	0.810056	0.797705	0.85875	0.760475	0.872834	0.786008	0.797908	0.773682	0.75046	0.796634	0.812402	0.803674	0.818957	0.79074
DABBLS01	0.856264	0.878994	0.86016	0.80366	0.769025	0.831933	0.8921	0.901332	0.789588	0.78198	0.796607	0.856357	0.862676	0.782687	0.771731	0.774998	0.8581	0.804789	0.765477	0.891654	0.804328	0.764336	0.846834	0.846037	0.763938	0.879068	0.877633	0.891607	0.847862	0.85367	0.807126	0.809538	0.879744	0.789727	0.815151	0.904838	0.865756	0.790656	0.854831	0.803463	0.877344	0.869194	0.800007	0.794165	0.900526	0.913147	0.900258	0.918691	0.892209
DABBLU01	0.868893	0.86514	0.860816	0.799477	0.765376	0.835227	0.881827	0.901207	0.789288	0.781089	0.783276	0.870719	0.878522	0.792697	0.785589	0.788759	0.881743	0.824048	0.782715	0.913026	0.805421	0.788184	0.841084	0.857095	0.781656	0.918632	0.911686	0.87661	0.868708	0.870961	0.824503	0.818062	0.861494	0.805697	0.814489	0.884784	0.894321	0.772509	0.864456	0.791296	0.870853	0.906623	0.822532	0.831624	0.887274	0.898693	0.873018	0.910052	0.887297
DABBLW01	0.847923	0.856343	0.877473	0.78635	0.763369	0.83123	0.873198	0.900618	0.780046	0.775163	0.793542	0.855311	0.870377	0.774515	0.774274	0.769519	0.861257	0.821529	0.775098	0.899502	0.803451	0.763402	0.819238	0.841727	0.769307	0.894406	0.891487	0.863699	0.86354	0.844301	0.807306	0.80641	0.853504	0.796867	0.816864	0.887887	0.862357	0.788135	0.849365	0.790244	0.865318	0.880335	0.806286	0.801403	0.872895	0.88693	0.879633	0.889172	0.878845
DABBLX01	0.844521	0.852391	0.856119	0.782604	0.761848	0.816676	0.86269	0.900071	0.771794	0.767146	0.78841	0.850843	0.854818	0.769457	0.758425	0.761109	0.848164	0.798885	0.755346	0.899239	0.795433	0.755001	0.819089	0.82858	0.747265	0.87833	0.875625	0.865885	0.849587	0.83778	0.794188	0.793564	0.845069	0.77671	0.800691	0.888917	0.846842	0.778698	0.842839	0.788935	0.855903	0.873906	0.787701	0.801405	0.874306	0.890523	0.879603	0.891935	0.862866
DABBLZ01	0.871925	0.86899	0.86412	0.804086	0.769634	0.839302	0.883263	0.909288	0.793017	0.786458	0.787869	0.871639	0.885031	0.799183	0.791353	0.795644	0.885317	0.828662	0.786678	0.917271	0.810496	0.793481	0.845412	0.856638	0.786672	0.923651	0.913176	0.877774	0.868814	0.870822	0.828615	0.822997	0.863717	0.810011	0.819238	0.891375	0.894203	0.776241	0.865368	0.796444	0.873371	0.911086	0.828779	0.837919	0.894203	0.909824	0.878764	0.912357	0.889562
DABBMG01	0.862864	0.853344	0.86666	0.792632	0.762225	0.831001	0.878358	0.901192	0.793622	0.778116	0.794883	0.860669	0.858603	0.784579	0.781945	0.784917	0.873571	0.814676	0.777145	0.908915	0.800007	0.775459	0.846275	0.845994	0.780416	0.896694	0.889497	0.870544	0.848725	0.85951	0.818062	0.813227	0.860667	0.797787	0.813046	0.89904	0.871671	0.769909	0.857016	0.783252	0.878333	0.880153	0.807361	0.813838	0.874751	0.887201	0.867586	0.907877	0.887457
DABBMH01	0.853267	0.838663	0.843942	0.774851	0.752649	0.81993	0.854743	0.883983	0.768555	0.762163	0.766009	0.853135	0.846305	0.775418	0.767104	0.768748	0.868628	0.80478	0.759455	0.892613	0.792437	0.76351	0.819533	0.837057	0.758412	0.900868	0.894643	0.852291	0.862459	0.854176	0.809958	0.802838	0.835351	0.781742	0.799467	0.874591	0.864657	0.756743	0.854446	0.776812	0.843719	0.893351	0.794778	0.818432	0.858203	0.872619	0.859832	0.882938	0.860376
DABBMI01	0.870883	0.864699	0.861177	0.800554	0.767231	0.836364	0.883842	0.904903	0.790364	0.782148	0.784329	0.871131	0.880525	0.795135	0.790341	0.794621	0.887182	0.827885	0.786187	0.91923	0.809197	0.79352	0.843839	0.8572	0.786182	0.921504	0.911294	0.876173	0.867773	0.872688	0.82866	0.823044	0.85973	0.808966	0.817703	0.887882	0.896346	0.775197	0.863811	0.793188	0.872578	0.907857	0.827186	0.831376	0.888747	0.90239	0.874747	0.91183	0.889315
DABBMN01	0.8711	0.866086	0.862044	0.801464	0.767122	0.837051	0.879519	0.90298	0.790932	0.784152	0.785589	0.86815	0.884959	0.793569	0.787894	0.791658	0.883363	0.826465	0.783523	0.913684	0.806459	0.789768	0.845504	0.856158	0.782719	0.922432	0.911746	0.87674	0.870652	0.870759	0.825914	0.820042	0.861082	0.8068	0.818264	0.888663	0.893029	0.77426	0.865043	0.794401	0.871586	0.906143	0.824415	0.835983	0.889052	0.906539	0.876896	0.910163	0.887113
DABBMO01	0.862577	0.857005	0.858069	0.790123	0.755712	0.827282	0.871955	0.897769	0.777622	0.771868	0.772649	0.863846	0.868185	0.787463	0.782105	0.784793	0.871924	0.815096	0.774309	0.901847	0.797398	0.779216	0.838135	0.846887	0.773522	0.911229	0.899482	0.865711	0.861866	0.863568	0.814705	0.809405	0.851787	0.794974	0.813641	0.886993	0.879932	0.761973	0.864401	0.782814	0.862412	0.897956	0.813859	0.823977	0.879544	0.894461	0.868041	0.901908	0.880089
DABBMR01	0.869831	0.867652	0.861692	0.800419	0.768164	0.8382	0.881345	0.905174	0.791062	0.783373	0.784445	0.874322	0.883213	0.794735	0.791327	0.795338	0.882202	0.828623	0.78769	0.917578	0.810194	0.792904	0.845415	0.858792	0.786888	0.918305	0.910777	0.876159	0.869112	0.870074	0.829938	0.823759	0.861593	0.809681	0.822636	0.886803	0.89373	0.776137	0.861466	0.794423	0.871985	0.90924	0.828195	0.834583	0.891476	0.904038	0.876091	0.91266	0.889869
DABBMS01	0.830287	0.824276	0.828582	0.771038	0.74436	0.817944	0.84964	0.860688	0.783482	0.763367	0.771251	0.826884	0.83162	0.774789	0.767162	0.769606	0.848222	0.802837	0.765243	0.876993	0.786226	0.764116	0.820769	0.818301	0.767501	0.867169	0.861971	0.849045	0.83627	0.829072	0.808166	0.801344	0.826769	0.790019	0.800038	0.854984	0.858499	0.755292	0.838674	0.764406	0.844241	0.848337	0.797963	0.783264	0.843005	0.860248	0.832068	0.865091	0.852598
DABBMS02	0.829686	0.82368	0.827985	0.770476	0.743812	0.817352	0.849033	0.860075	0.78291	0.762808	0.77069	0.826284	0.831019	0.774224	0.766596	0.76904	0.84761	0.802256	0.76468	0.87637	0.785651	0.763554	0.820174	0.817708	0.766936	0.866549	0.861355	0.848436	0.835666	0.82847	0.807584	0.800766	0.826171	0.789445	0.799452	0.854372	0.857882	0.75474	0.838067	0.763848	0.843637	0.847728	0.797384	0.782695	0.842401	0.859635	0.831468	0.864475	0.851986
DABBNC01	0.764409	0.781208	0.763662	0.876451	0.830275	0.784871	0.77236	0.789654	0.90586	0.894988	0.842191	0.803154	0.751054	0.731079	0.746487	0.75535	0.787912	0.750814	0.733194	0.790746	0.738347	0.730529	0.735691	0.740341	0.756441	0.780896	0.796665	0.780457	0.754816	0.752824	0.760331	0.753989	0.777621	0.759719	0.746097	0.779128	0.781598	0.833129	0.741154	0.855488	0.758941	0.764712	0.759418	0.71076	0.772957	0.785638	0.778461	0.793061	0.785439
DABBNF01	0.764179	0.78309	0.767449	0.87817	0.826475	0.785958	0.764971	0.791898	0.905532	0.894729	0.843219	0.806118	0.755291	0.732369	0.742676	0.75125	0.78243	0.746713	0.729156	0.787869	0.735338	0.728579	0.732427	0.740721	0.754413	0.778297	0.795087	0.783165	0.754356	0.747445	0.755919	0.749595	0.77659	0.754795	0.747123	0.77627	0.77872	0.830928	0.743778	0.855924	0.75723	0.76269	0.754494	0.709719	0.775218	0.789527	0.780343	0.788557	0.784664
DABBNG01	0.86213	0.851016	0.864103	0.795183	0.76268	0.828597	0.868058	0.899798	0.781469	0.776618	0.773139	0.877931	0.858244	0.787321	0.777694	0.779049	0.879527	0.812171	0.769378	0.894309	0.799802	0.769539	0.836453	0.855759	0.765971	0.895989	0.893894	0.868811	0.861422	0.869096	0.819201	0.809804	0.849539	0.79103	0.818673	0.874757	0.883376	0.764633	0.860529	0.782172	0.856636	0.874437	0.801244	0.803393	0.873727	0.881751	0.861757	0.8941	0.882828
DABBNM01	0.786219	0.784239	0.784136	0.886324	0.890555	0.819324	0.801991	0.818932	0.91829	0.90874	0.876621	0.789101	0.776483	0.759803	0.737111	0.747196	0.780929	0.77822	0.747076	0.813905	0.766328	0.742223	0.761174	0.762717	0.742412	0.800505	0.809798	0.81806	0.772047	0.772272	0.789269	0.781059	0.796762	0.773117	0.743499	0.807951	0.794268	0.872297	0.766159	0.90589	0.78733	0.784369	0.771966	0.732219	0.806485	0.821753	0.811371	0.819643	0.796831
DABBNO01	0.885166	0.849471	0.857691	0.778559	0.760038	0.827503	0.864369	0.878301	0.786016	0.768507	0.797638	0.856851	0.903306	0.763853	0.771315	0.767496	0.878095	0.806986	0.762599	0.895345	0.794897	0.755445	0.829163	0.881387	0.767028	0.894905	0.884339	0.855188	0.853405	0.896746	0.798806	0.801187	0.843465	0.788679	0.833429	0.868799	0.871796	0.775469	0.886801	0.786748	0.861697	0.863435	0.801225	0.791583	0.863258	0.874744	0.86091	0.878864	0.869915
DABBNS01	0.877795	0.881161	0.88738	0.800554	0.772416	0.843121	0.887959	0.911794	0.801151	0.79223	0.809482	0.882177	0.881856	0.792678	0.781446	0.783741	0.880845	0.81429	0.773937	0.912874	0.80091	0.77624	0.854256	0.864416	0.774768	0.912044	0.906675	0.888108	0.86538	0.869786	0.81646	0.81916	0.879526	0.799177	0.828637	0.899244	0.88492	0.794667	0.86565	0.804211	0.883309	0.891888	0.81004	0.817662	0.90739	0.917585	0.897113	0.916523	0.897659
DABBNT01	0.858122	0.855524	0.854694	0.80138	0.77187	0.84204	0.880823	0.897736	0.79387	0.783238	0.787646	0.886911	0.859762	0.793224	0.78851	0.791967	0.875299	0.816737	0.777399	0.898504	0.805455	0.778633	0.844907	0.852121	0.77928	0.899611	0.891461	0.884582	0.870166	0.865565	0.818956	0.814167	0.858392	0.798361	0.821348	0.883012	0.911225	0.775472	0.846995	0.791259	0.862398	0.884581	0.812762	0.804497	0.871475	0.884432	0.869357	0.903547	0.879626
DABBNV01	0.775517	0.807529	0.771706	0.856642	0.834354	0.787923	0.794376	0.818672	0.895766	0.888002	0.871189	0.792564	0.771903	0.745821	0.759609	0.770229	0.772741	0.786619	0.743058	0.821169	0.772753	0.739269	0.756145	0.758777	0.76703	0.793148	0.798004	0.80361	0.759055	0.765909	0.784469	0.77703	0.780845	0.770129	0.752215	0.805321	0.782834	0.862494	0.755535	0.875797	0.793266	0.780159	0.767297	0.731847	0.796974	0.815308	0.7984	0.816845	0.790067
DABBOE01	0.891003	0.834616	0.838066	0.790387	0.755214	0.807873	0.844583	0.866138	0.775982	0.769443	0.787466	0.84324	0.875555	0.761488	0.762551	0.770771	0.844691	0.801268	0.756579	0.875334	0.790676	0.753604	0.80356	0.905952	0.75663	0.868084	0.866914	0.84911	0.829745	0.908209	0.800659	0.802507	0.834081	0.781727	0.816007	0.85458	0.843849	0.801382	0.890636	0.795373	0.839085	0.847551	0.79194	0.780432	0.851367	0.865507	0.851792	0.861203	0.846775
DABBOF01	0.857353	0.901709	0.865929	0.800513	0.774393	0.841372	0.905347	0.912179	0.794322	0.792522	0.804463	0.862434	0.871107	0.79295	0.78799	0.793423	0.871092	0.821464	0.785376	0.9096	0.807511	0.783139	0.861203	0.850928	0.783808	0.900149	0.891279	0.896692	0.858233	0.85246	0.825764	0.82737	0.881609	0.806177	0.821803	0.907426	0.871566	0.797119	0.847611	0.808387	0.896754	0.883011	0.821013	0.81011	0.926661	0.932254	0.907479	0.935649	0.902047
DABBOG01	0.838043	0.862093	0.869595	0.792036	0.764648	0.8187	0.882848	0.889563	0.789396	0.788903	0.798705	0.839837	0.851808	0.788004	0.765751	0.770047	0.85463	0.788655	0.75264	0.885395	0.788645	0.752836	0.852182	0.842643	0.752976	0.86644	0.865513	0.914699	0.82888	0.837389	0.79352	0.796744	0.888686	0.777704	0.800208	0.887262	0.845656	0.788639	0.82816	0.797306	0.882616	0.857135	0.787124	0.794039	0.887161	0.909813	0.905744	0.909853	0.883828
DABBOI01	0.86545	0.879615	0.880148	0.803582	0.767705	0.831679	0.892567	0.91668	0.788903	0.782306	0.797729	0.876099	0.874658	0.784648	0.778043	0.78249	0.878394	0.811083	0.772209	0.931754	0.800308	0.774578	0.849284	0.859843	0.768536	0.90652	0.900671	0.882429	0.863366	0.863987	0.813435	0.817289	0.874606	0.794097	0.824163	0.917662	0.875388	0.789333	0.855629	0.803652	0.886419	0.894279	0.80703	0.819606	0.899221	0.914676	0.892544	0.920895	0.897767
DABBOJ01	0.882221	0.848968	0.854283	0.779375	0.757869	0.819208	0.85762	0.878876	0.782136	0.77818	0.796597	0.853378	0.905912	0.77863	0.759634	0.765512	0.862953	0.794271	0.751138	0.880452	0.784793	0.749225	0.836535	0.89287	0.754845	0.882822	0.876956	0.858152	0.845909	0.89415	0.795297	0.798228	0.851413	0.776442	0.828936	0.870742	0.861749	0.770888	0.888859	0.781076	0.864666	0.857631	0.790621	0.807847	0.861917	0.870403	0.855672	0.878348	0.855704
DABBOK01	0.86576	0.851216	0.847996	0.782534	0.774182	0.833601	0.862553	0.883093	0.78324	0.775972	0.790805	0.848474	0.859505	0.782894	0.770104	0.776596	0.870075	0.807506	0.761902	0.890962	0.796013	0.761286	0.850397	0.850408	0.766927	0.896207	0.885503	0.868211	0.888482	0.864611	0.801536	0.795696	0.848681	0.791739	0.815264	0.87202	0.868867	0.770488	0.858142	0.778786	0.860644	0.891792	0.803035	0.829629	0.866603	0.875117	0.868364	0.897316	0.867323
DABBQP01	0.844454	0.857815	0.862133	0.794801	0.763359	0.817126	0.878482	0.896538	0.776133	0.777804	0.78541	0.847688	0.861312	0.808922	0.763295	0.767661	0.859444	0.797542	0.758809	0.903121	0.784746	0.760624	0.847187	0.853623	0.75651	0.884169	0.877512	0.86437	0.842388	0.843596	0.801516	0.803103	0.868514	0.78127	0.808185	0.905787	0.849761	0.777374	0.840628	0.787677	0.879577	0.869862	0.799267	0.838747	0.87516	0.889545	0.864946	0.900146	0.871486
DABBQR01	0.846982	0.855194	0.872987	0.818594	0.781848	0.839806	0.884855	0.89361	0.806866	0.802919	0.81261	0.852576	0.859602	0.78472	0.784053	0.783414	0.870264	0.82043	0.792672	0.912837	0.808578	0.777789	0.838876	0.847118	0.790583	0.896753	0.887533	0.883585	0.868193	0.846905	0.828007	0.830209	0.861289	0.813805	0.823299	0.89242	0.878255	0.804684	0.838561	0.81781	0.873968	0.879769	0.820507	0.797832	0.874392	0.899452	0.869821	0.901536	0.884926
DABBRI01	0.871216	0.840879	0.853068	0.787106	0.749218	0.831636	0.864792	0.881431	0.771612	0.767065	0.784777	0.849764	0.869476	0.774199	0.775831	0.771558	0.862942	0.806076	0.772167	0.901466	0.78954	0.758472	0.828788	0.844272	0.769788	0.911236	0.910091	0.859333	0.860599	0.863216	0.80142	0.794543	0.843351	0.79391	0.809038	0.862044	0.883417	0.777247	0.857277	0.777173	0.865363	0.884043	0.808863	0.810054	0.861797	0.876797	0.853123	0.888775	0.877989
DABBRP01	0.867415	0.857011	0.860225	0.795349	0.762183	0.830427	0.874126	0.898909	0.785191	0.77838	0.780858	0.867367	0.875424	0.791851	0.784618	0.787563	0.879146	0.821722	0.781022	0.907942	0.80472	0.786202	0.836798	0.850092	0.781014	0.915147	0.90553	0.871121	0.870936	0.866037	0.821391	0.814698	0.853141	0.80452	0.821686	0.881152	0.886933	0.771751	0.861648	0.789117	0.865374	0.894296	0.821568	0.823559	0.880102	0.895585	0.868888	0.901407	0.882579
DABBRQ01	0.875361	0.866263	0.864091	0.803486	0.76958	0.838998	0.885705	0.908712	0.792972	0.786137	0.787815	0.876357	0.879686	0.795585	0.787915	0.791623	0.888207	0.826719	0.783439	0.920564	0.810191	0.791047	0.844581	0.858483	0.782914	0.922013	0.916147	0.881275	0.873048	0.871594	0.825795	0.81962	0.865297	0.806431	0.822597	0.889999	0.900832	0.777284	0.867451	0.796118	0.876091	0.914587	0.824656	0.837605	0.890337	0.90731	0.87847	0.913989	0.891695
DABBRR01	0.813265	0.843797	0.828915	0.7599	0.732153	0.804248	0.853462	0.865731	0.752683	0.746036	0.75774	0.81337	0.817988	0.750993	0.743899	0.7467	0.833939	0.780879	0.739621	0.863202	0.771083	0.737466	0.813822	0.821432	0.737611	0.857661	0.845007	0.851084	0.824053	0.82724	0.788222	0.789509	0.836533	0.761474	0.785769	0.870316	0.82395	0.74935	0.835655	0.762947	0.847778	0.845519	0.769733	0.776806	0.865302	0.876261	0.861357	0.885002	0.85794
DABBRS01	0.781641	0.795242	0.787796	0.85583	0.847796	0.804944	0.805665	0.83131	0.849608	0.840301	0.877227	0.785901	0.779855	0.762613	0.756456	0.764668	0.791867	0.797884	0.770572	0.837565	0.780084	0.763652	0.770895	0.767734	0.768292	0.810572	0.818878	0.816436	0.78417	0.778844	0.812966	0.80651	0.785004	0.794316	0.741997	0.821889	0.79384	0.862238	0.766923	0.872547	0.809356	0.799804	0.795948	0.749411	0.808626	0.832722	0.812611	0.835739	0.808865
DABBRU01	0.874685	0.869894	0.865293	0.804978	0.770782	0.840738	0.883082	0.90994	0.793895	0.786248	0.78931	0.874111	0.884336	0.799522	0.791693	0.795188	0.88701	0.829284	0.787814	0.919032	0.810841	0.794352	0.845769	0.859673	0.787541	0.92214	0.91437	0.878683	0.87184	0.872245	0.830627	0.823898	0.863812	0.810898	0.821151	0.891206	0.89697	0.778218	0.86731	0.797609	0.873185	0.913089	0.828312	0.837723	0.894026	0.908818	0.879941	0.91301	0.889126
DABBRV01	0.840849	0.867039	0.847043	0.795496	0.762493	0.823223	0.883895	0.893757	0.784711	0.77757	0.792336	0.842873	0.847108	0.784946	0.779374	0.783417	0.853123	0.814249	0.774064	0.885378	0.803812	0.777845	0.846235	0.839352	0.770933	0.884227	0.880903	0.869186	0.837637	0.841296	0.815273	0.815466	0.862212	0.795114	0.798311	0.897406	0.858555	0.778933	0.849438	0.795559	0.878463	0.865409	0.809022	0.799699	0.887275	0.898447	0.878498	0.908158	0.883816
DABBRW01	0.868559	0.865324	0.860456	0.800152	0.764939	0.8362	0.883108	0.905257	0.788343	0.780665	0.782559	0.870136	0.878724	0.79637	0.790185	0.794738	0.884856	0.828275	0.787377	0.916539	0.809578	0.79178	0.843395	0.853274	0.78604	0.917231	0.90511	0.875442	0.860401	0.869583	0.827688	0.822076	0.85981	0.807738	0.815965	0.889035	0.885773	0.771249	0.860983	0.791139	0.873502	0.903588	0.827305	0.828485	0.889379	0.901092	0.873747	0.911078	0.88965
DABBRX01	0.823251	0.816981	0.82181	0.768961	0.739903	0.809861	0.833636	0.849306	0.775296	0.758269	0.760001	0.816697	0.821092	0.766065	0.76571	0.773281	0.837651	0.800837	0.759586	0.865242	0.783431	0.759268	0.802477	0.810779	0.760497	0.85477	0.846282	0.829334	0.824653	0.820721	0.806774	0.801104	0.810584	0.786437	0.788185	0.849176	0.839022	0.751065	0.830023	0.75931	0.83267	0.834384	0.791056	0.774209	0.832564	0.850247	0.822297	0.851456	0.836229
DABBSB01	0.864001	0.857238	0.862382	0.795835	0.766511	0.827836	0.867657	0.898766	0.785596	0.780461	0.791413	0.873713	0.861087	0.776747	0.78416	0.785837	0.864308	0.818359	0.781834	0.913164	0.808204	0.780943	0.831551	0.841228	0.780002	0.891032	0.887101	0.86543	0.859521	0.855316	0.818758	0.811971	0.855348	0.805319	0.831491	0.876468	0.865303	0.778636	0.850719	0.788129	0.868993	0.870677	0.81791	0.801252	0.877601	0.885895	0.886128	0.898488	0.885076
DABBSE01	0.838022	0.834507	0.856173	0.801372	0.748745	0.812814	0.847448	0.874232	0.769372	0.764628	0.773539	0.859882	0.832509	0.763417	0.760064	0.766393	0.860611	0.787347	0.781732	0.887293	0.77939	0.76896	0.81349	0.821157	0.776444	0.867752	0.870879	0.856543	0.82913	0.829774	0.804846	0.794871	0.85627	0.813073	0.795808	0.851276	0.838515	0.764217	0.824748	0.776313	0.852857	0.854164	0.801197	0.785652	0.853425	0.880737	0.85465	0.874774	0.87631
DABBSI01	0.877516	0.850762	0.854768	0.80127	0.76974	0.843294	0.865881	0.88838	0.800568	0.78587	0.790421	0.863749	0.861753	0.787133	0.775806	0.779987	0.887543	0.814488	0.768963	0.899014	0.801837	0.775986	0.850505	0.85343	0.774248	0.901474	0.923909	0.871005	0.857025	0.866612	0.813817	0.805768	0.856211	0.792214	0.822337	0.873481	0.920687	0.776341	0.858569	0.792874	0.860148	0.882286	0.806232	0.820371	0.870754	0.883957	0.867951	0.892778	0.878125
DABBSL01	0.881759	0.8596	0.866871	0.810594	0.779658	0.842363	0.872082	0.900505	0.798289	0.791269	0.791944	0.869002	0.870934	0.794717	0.786485	0.790197	0.878437	0.817917	0.780699	0.906251	0.805535	0.787499	0.845737	0.858016	0.778851	0.920378	0.940304	0.876189	0.87122	0.868184	0.821572	0.814021	0.858942	0.804453	0.819025	0.878152	0.90506	0.782478	0.860903	0.798288	0.867401	0.894044	0.818298	0.827905	0.878908	0.888883	0.86991	0.903007	0.884732
DABBTC01	0.892757	0.8512	0.844551	0.800422	0.760463	0.827847	0.86503	0.883867	0.785471	0.773784	0.782345	0.849575	0.872699	0.7796	0.775475	0.780282	0.872127	0.814222	0.770429	0.891168	0.799929	0.769528	0.835852	0.871106	0.77224	0.897272	0.879992	0.863864	0.858828	0.890311	0.810199	0.80713	0.846771	0.794266	0.810063	0.873766	0.877261	0.77322	0.880382	0.784773	0.850701	0.878511	0.810058	0.801249	0.868776	0.877588	0.85869	0.886609	0.869313
DABBTK01	0.782502	0.786024	0.790209	0.760737	0.738875	0.805128	0.79848	0.807526	0.74821	0.747936	0.757758	0.766128	0.78614	0.755047	0.806773	0.806548	0.794572	0.863877	0.792597	0.808927	0.85506	0.784071	0.762148	0.772355	0.798515	0.802734	0.802343	0.796216	0.789887	0.774406	0.828096	0.830768	0.776369	0.830817	0.757694	0.802039	0.790598	0.744781	0.764691	0.764328	0.81187	0.798762	0.82789	0.735284	0.796089	0.806786	0.790691	0.815041	0.80272
DABBVG01	0.925145	0.838839	0.837524	0.794589	0.775983	0.810235	0.847481	0.877623	0.779893	0.771876	0.773251	0.857633	0.898903	0.766758	0.759315	0.763523	0.849706	0.795425	0.754033	0.887551	0.785528	0.753923	0.812725	0.919342	0.757639	0.884652	0.87287	0.860344	0.852292	0.933654	0.796217	0.789135	0.838082	0.778078	0.824922	0.858784	0.852412	0.784735	0.915674	0.779926	0.841072	0.857156	0.79051	0.7903	0.851986	0.865254	0.856465	0.871752	0.855691
DABBVH01	0.874081	0.858013	0.859347	0.793588	0.7699	0.839158	0.875951	0.896128	0.798601	0.779074	0.799725	0.864294	0.878931	0.78577	0.789656	0.788117	0.894013	0.824747	0.780742	0.911521	0.807442	0.773471	0.847367	0.881263	0.785786	0.910139	0.893927	0.869446	0.866197	0.892177	0.822726	0.815732	0.848818	0.802597	0.839328	0.88142	0.885706	0.775411	0.881651	0.784305	0.863864	0.884878	0.815079	0.810145	0.871	0.888638	0.864555	0.898073	0.883949
DABBVI01	0.868737	0.867778	0.883619	0.798509	0.76534	0.843395	0.897356	0.917287	0.797914	0.783406	0.796963	0.88251	0.864571	0.785749	0.790415	0.784231	0.895656	0.826411	0.786162	0.94009	0.812778	0.777056	0.856753	0.858093	0.787451	0.922907	0.91092	0.890292	0.87437	0.876254	0.820967	0.811802	0.869921	0.806799	0.826884	0.919882	0.895096	0.782278	0.860332	0.792013	0.88649	0.900749	0.81923	0.814125	0.888857	0.903029	0.886853	0.920636	0.904784
DABBVQ01	0.881732	0.861322	0.862388	0.811265	0.779709	0.844834	0.881501	0.898441	0.803317	0.793824	0.790877	0.87557	0.871131	0.793177	0.782537	0.789334	0.880282	0.820839	0.777651	0.913606	0.807634	0.782089	0.843157	0.85574	0.777948	0.91526	0.93248	0.878226	0.869024	0.868674	0.820034	0.8144	0.861489	0.801878	0.823054	0.885624	0.916832	0.779496	0.858752	0.803334	0.87213	0.902113	0.817402	0.834972	0.879554	0.890364	0.87005	0.905922	0.886007
DABBVR01	0.872734	0.873481	0.876461	0.806759	0.773797	0.838997	0.886681	0.919215	0.794905	0.788255	0.792658	0.885747	0.883496	0.795551	0.783388	0.786952	0.881732	0.81895	0.781093	0.927249	0.803925	0.778062	0.850874	0.860818	0.776589	0.921925	0.907788	0.889667	0.871743	0.87433	0.823868	0.817934	0.870895	0.802652	0.830886	0.907417	0.878304	0.784291	0.871505	0.797131	0.876999	0.893211	0.817136	0.825077	0.891621	0.912533	0.88928	0.920083	0.896345
DABBVS01	0.895411	0.819273	0.817374	0.771555	0.753882	0.789456	0.831743	0.853704	0.753768	0.762127	0.75363	0.823674	0.882677	0.785674	0.740625	0.746225	0.827666	0.777455	0.739385	0.860389	0.766158	0.738015	0.816091	0.906922	0.743394	0.860813	0.85349	0.836321	0.826082	0.904908	0.782239	0.775601	0.822771	0.763101	0.802864	0.83645	0.827026	0.750947	0.894397	0.759409	0.844687	0.83745	0.780223	0.813312	0.832287	0.839728	0.822307	0.856672	0.830069
DABBVU01	0.842366	0.829157	0.84003	0.776559	0.750655	0.81736	0.847662	0.872372	0.777433	0.771312	0.778469	0.834577	0.842907	0.784961	0.768183	0.772787	0.863968	0.806097	0.76978	0.893183	0.794572	0.772951	0.844523	0.85127	0.778473	0.885744	0.881465	0.847641	0.838665	0.848269	0.81373	0.809717	0.84217	0.795203	0.80844	0.857694	0.869233	0.758011	0.8336	0.769649	0.859241	0.878436	0.805906	0.827905	0.848518	0.865806	0.842672	0.879029	0.855294
DABBVV01	0.849412	0.843244	0.857763	0.796481	0.775231	0.84299	0.864493	0.889001	0.796286	0.79009	0.786362	0.855884	0.85688	0.780194	0.770677	0.766243	0.867893	0.809376	0.769429	0.914558	0.797391	0.761123	0.829017	0.842066	0.768673	0.896901	0.88363	0.86839	0.846039	0.844507	0.804321	0.796774	0.856318	0.791321	0.813882	0.875762	0.869515	0.776667	0.837588	0.778692	0.86008	0.871656	0.801337	0.804793	0.863113	0.881233	0.861083	0.896166	0.878845
DABBWC01	0.857801	0.863159	0.862589	0.786152	0.759918	0.823616	0.872827	0.897046	0.777776	0.77473	0.792844	0.856735	0.863202	0.772097	0.769241	0.775499	0.857366	0.803927	0.767412	0.924292	0.792685	0.766279	0.829301	0.849245	0.763753	0.880645	0.878561	0.862073	0.834249	0.843839	0.805959	0.806434	0.855562	0.788941	0.81595	0.889532	0.853745	0.781158	0.851227	0.79206	0.880284	0.866249	0.797418	0.80409	0.891366	0.895579	0.87305	0.893416	0.869842
DABBWE01	0.879743	0.878439	0.885224	0.815761	0.78081	0.854856	0.901661	0.920665	0.803979	0.797164	0.797813	0.879443	0.883016	0.799807	0.801377	0.795607	0.906734	0.835743	0.796746	0.936477	0.822311	0.793688	0.855787	0.868416	0.794327	0.94153	0.927783	0.887827	0.886776	0.878361	0.831251	0.823372	0.868812	0.820825	0.835927	0.898496	0.909879	0.787475	0.86548	0.806974	0.888707	0.928101	0.832032	0.849465	0.89914	0.907882	0.888529	0.916263	0.90506
DABBWF01	0.818082	0.806762	0.804591	0.798196	0.791556	0.8312	0.824163	0.850397	0.791767	0.781507	0.794807	0.812964	0.824644	0.772302	0.76381	0.767156	0.819512	0.798364	0.766434	0.835331	0.791429	0.765278	0.794762	0.79316	0.759117	0.835453	0.834436	0.831461	0.805338	0.811269	0.802233	0.796708	0.812446	0.780296	0.781527	0.829468	0.844963	0.787201	0.801149	0.794753	0.811639	0.810771	0.790444	0.7521	0.827139	0.831555	0.819873	0.8444	0.830268
DABBWI01	0.867562	0.843528	0.86394	0.793866	0.766363	0.843576	0.871797	0.884949	0.792792	0.7783	0.786134	0.856219	0.853797	0.781971	0.776601	0.771297	0.886273	0.812482	0.771644	0.902551	0.798725	0.768389	0.841635	0.847683	0.774218	0.904603	0.92236	0.869452	0.866865	0.860885	0.806863	0.799445	0.850442	0.795245	0.821816	0.866824	0.9155	0.782093	0.842833	0.785018	0.862932	0.888825	0.804856	0.810862	0.867987	0.874356	0.86053	0.889859	0.885651
DABBWJ01	0.853068	0.863732	0.86267	0.799903	0.769556	0.85099	0.876935	0.907027	0.79858	0.786411	0.796489	0.875136	0.862586	0.784445	0.780533	0.783273	0.885594	0.810587	0.771806	0.90212	0.797698	0.77012	0.84482	0.839023	0.773108	0.893423	0.889724	0.874606	0.856298	0.851732	0.812421	0.803315	0.85552	0.791639	0.814716	0.886392	0.878733	0.779673	0.846874	0.803519	0.863937	0.880735	0.803715	0.805628	0.886099	0.890404	0.875492	0.902992	0.881086
DABBWL01	0.778994	0.780128	0.77654	0.788394	0.756358	0.794048	0.786366	0.803365	0.756102	0.749783	0.770281	0.777291	0.779736	0.752336	0.794221	0.799932	0.791073	0.8539	0.817828	0.798129	0.835029	0.802562	0.751387	0.768089	0.820879	0.79997	0.789469	0.786283	0.779841	0.776986	0.848378	0.84915	0.782528	0.843185	0.755311	0.793592	0.77079	0.76399	0.767465	0.771997	0.791628	0.778133	0.84293	0.720227	0.791348	0.811654	0.790519	0.803518	0.804322
DABBWR01	0.869822	0.877081	0.882226	0.802171	0.766311	0.844888	0.901104	0.918137	0.796047	0.782914	0.804466	0.879615	0.87468	0.788815	0.794119	0.788304	0.901555	0.826873	0.788358	0.949152	0.814375	0.780518	0.856877	0.864116	0.797407	0.918606	0.908879	0.886728	0.868569	0.872991	0.821446	0.812472	0.865315	0.808175	0.833823	0.905774	0.895889	0.788027	0.861468	0.794232	0.886258	0.901656	0.819618	0.820709	0.891713	0.90428	0.88255	0.916516	0.90255
DABBWW01	0.869965	0.845457	0.858441	0.794517	0.754161	0.830126	0.863792	0.886643	0.777804	0.769853	0.783537	0.858078	0.860911	0.773776	0.777713	0.772695	0.874137	0.805638	0.772525	0.907225	0.793305	0.766922	0.827552	0.842504	0.770927	0.899348	0.909875	0.857276	0.863006	0.85602	0.800442	0.793296	0.846833	0.796947	0.822389	0.866625	0.886072	0.773863	0.846501	0.781076	0.857881	0.88065	0.80709	0.803425	0.868331	0.875517	0.870645	0.88451	0.882009
DABBWY01	0.800397	0.804175	0.805725	0.783829	0.759634	0.816856	0.815129	0.834542	0.769165	0.760399	0.76971	0.787729	0.804097	0.779944	0.840955	0.847789	0.816704	0.9418	0.821086	0.828498	0.919591	0.815857	0.779365	0.780113	0.827634	0.828238	0.824309	0.815892	0.802321	0.797745	0.883321	0.874656	0.790627	0.852229	0.764277	0.812885	0.803854	0.758496	0.784949	0.767319	0.811099	0.81144	0.855793	0.751293	0.819022	0.823271	0.808937	0.835562	0.821469
DABBWZ01	0.87381	0.852597	0.856056	0.796525	0.764886	0.838256	0.869681	0.891013	0.789657	0.779038	0.786293	0.883422	0.861295	0.77841	0.774949	0.777104	0.879846	0.80722	0.769311	0.896977	0.796486	0.773659	0.842761	0.84567	0.7714	0.907559	0.931543	0.869828	0.864193	0.862679	0.807921	0.80074	0.852919	0.792048	0.817327	0.873339	0.930877	0.776598	0.854667	0.791711	0.862111	0.891705	0.803038	0.815234	0.874514	0.881734	0.865154	0.89649	0.881368
DABBXB01	0.78622	0.776628	0.780553	0.845721	0.841909	0.788324	0.786161	0.810994	0.843757	0.838205	0.863506	0.789828	0.772753	0.751232	0.738196	0.745021	0.781655	0.776498	0.742607	0.813214	0.764731	0.739656	0.754901	0.771767	0.73876	0.802232	0.80664	0.80424	0.779435	0.776798	0.781177	0.776427	0.777385	0.766384	0.741249	0.792157	0.807773	0.854285	0.769647	0.881809	0.776162	0.785105	0.765269	0.728322	0.792459	0.808055	0.791211	0.806525	0.789466
DABBXC01	0.786593	0.773596	0.775117	0.893379	0.84977	0.806343	0.783185	0.807745	0.886731	0.881612	0.866271	0.783586	0.769689	0.746742	0.725259	0.733873	0.789245	0.766473	0.749241	0.806058	0.755814	0.744397	0.746663	0.759737	0.743507	0.791681	0.804464	0.801516	0.765273	0.766303	0.775676	0.769728	0.792826	0.77587	0.736619	0.79583	0.787663	0.85787	0.759955	0.869678	0.770214	0.774798	0.777465	0.722275	0.790978	0.80499	0.79547	0.804562	0.803179
DABBXD01	0.785271	0.785175	0.792526	0.871807	0.850983	0.810801	0.806555	0.82567	0.886202	0.877352	0.873732	0.775476	0.772633	0.767991	0.762799	0.770971	0.795183	0.800938	0.757499	0.81912	0.788246	0.753674	0.769602	0.768969	0.753061	0.814124	0.8188	0.815532	0.796215	0.777478	0.800027	0.794245	0.784065	0.782384	0.749511	0.810593	0.795632	0.858284	0.76325	0.884603	0.791633	0.803834	0.782324	0.753145	0.806638	0.816901	0.807503	0.822696	0.805453
DABBXL01	0.865146	0.850953	0.860406	0.787367	0.757937	0.839586	0.879486	0.893384	0.787776	0.771549	0.786562	0.857584	0.858519	0.779619	0.786625	0.781498	0.901946	0.821537	0.779391	0.916027	0.808325	0.773432	0.843337	0.849227	0.784211	0.899218	0.903284	0.864001	0.86309	0.86306	0.82184	0.81203	0.84934	0.801745	0.822194	0.871987	0.907206	0.772464	0.849996	0.779975	0.874792	0.898796	0.809636	0.819449	0.870117	0.877808	0.863756	0.891447	0.880543
DABBXM01	0.869925	0.860558	0.867284	0.802588	0.765214	0.839838	0.876352	0.904768	0.79743	0.782813	0.790279	0.869887	0.865737	0.790329	0.78197	0.785368	0.910145	0.820025	0.776134	0.90749	0.807597	0.782667	0.857077	0.859752	0.783038	0.914799	0.91354	0.873893	0.870272	0.874868	0.826511	0.818418	0.857477	0.798166	0.824097	0.892589	0.905134	0.776449	0.860485	0.795517	0.863182	0.896589	0.811992	0.823739	0.885899	0.888763	0.874884	0.900116	0.882164
DABBXP01	0.885997	0.812921	0.824473	0.754121	0.737352	0.798353	0.82822	0.85482	0.74589	0.738791	0.745328	0.823893	0.908916	0.748568	0.753009	0.74762	0.832952	0.7964	0.748774	0.868735	0.786216	0.741302	0.786866	0.841201	0.753226	0.872549	0.858827	0.826472	0.828507	0.882071	0.782502	0.774805	0.808327	0.771459	0.805821	0.82881	0.834675	0.73986	0.883307	0.748177	0.827742	0.836219	0.780772	0.764049	0.830003	0.84565	0.821932	0.849889	0.847768
DABBXU01	0.789131	0.784156	0.787601	0.893622	0.865261	0.820942	0.802178	0.822486	0.90428	0.899499	0.871903	0.777388	0.77588	0.760476	0.739922	0.75084	0.783827	0.780582	0.748032	0.816894	0.767856	0.745053	0.764583	0.765588	0.743631	0.802907	0.815514	0.813365	0.77547	0.77462	0.788851	0.783709	0.792936	0.77547	0.74395	0.804351	0.797732	0.85737	0.765042	0.886204	0.798055	0.786468	0.773216	0.735605	0.803357	0.815539	0.804258	0.815943	0.792696
DABBYA01	0.861245	0.878436	0.857993	0.793265	0.765729	0.826139	0.866804	0.898397	0.810573	0.807999	0.782782	0.908723	0.853983	0.778418	0.795189	0.801325	0.865512	0.802874	0.766653	0.898935	0.793243	0.772823	0.829956	0.847053	0.791985	0.901674	0.897786	0.860278	0.862637	0.857221	0.807634	0.798832	0.846657	0.785862	0.835312	0.879771	0.893092	0.770955	0.847168	0.785479	0.856814	0.895438	0.798968	0.825431	0.871357	0.877471	0.860696	0.891381	0.868666
DABBYC01	0.868086	0.850667	0.846649	0.783137	0.762901	0.8197	0.857661	0.884438	0.775541	0.770904	0.792228	0.852338	0.867633	0.776463	0.781248	0.783185	0.870025	0.812911	0.776957	0.895587	0.794445	0.769215	0.82554	0.855937	0.776676	0.89509	0.903205	0.859334	0.853966	0.870565	0.82572	0.815506	0.83834	0.799578	0.812152	0.865035	0.862515	0.787639	0.861474	0.783482	0.85166	0.881576	0.80818	0.813098	0.869033	0.880027	0.869401	0.884727	0.866761
DABBYD01	0.882676	0.830838	0.838697	0.779126	0.764654	0.817776	0.844439	0.865945	0.772051	0.761892	0.768799	0.83745	0.86446	0.765517	0.769178	0.773822	0.859199	0.804918	0.76673	0.875558	0.790421	0.767109	0.818058	0.856708	0.777487	0.879146	0.882412	0.837787	0.847935	0.870467	0.804883	0.797556	0.825451	0.792631	0.833537	0.851245	0.870744	0.758177	0.860425	0.766636	0.834578	0.849882	0.806893	0.790337	0.848401	0.853858	0.837181	0.864631	0.852359
DABBYJ01	0.935481	0.827015	0.826232	0.780966	0.761225	0.803335	0.836359	0.864127	0.767504	0.759525	0.764855	0.837569	0.88533	0.757606	0.750442	0.753096	0.845723	0.789189	0.742652	0.874502	0.780595	0.748959	0.804992	0.916687	0.747258	0.86698	0.865221	0.850173	0.840379	0.956233	0.791655	0.783561	0.826793	0.766995	0.814008	0.846536	0.846397	0.774382	0.941048	0.769345	0.83	0.844659	0.777751	0.779109	0.843475	0.855317	0.847102	0.862296	0.847372
DABBZR01	0.865105	0.896242	0.870041	0.798088	0.759847	0.840106	0.881951	0.903686	0.813195	0.805947	0.782039	0.896818	0.862797	0.786418	0.816818	0.810558	0.884093	0.82506	0.784615	0.914076	0.807984	0.780801	0.834099	0.84734	0.810096	0.911889	0.90367	0.866977	0.868086	0.861879	0.820776	0.812464	0.8525	0.806313	0.844263	0.8775	0.890597	0.772106	0.852555	0.786423	0.872178	0.913656	0.818171	0.830769	0.885715	0.888079	0.870353	0.902906	0.885313
DABBZZ01	0.837303	0.858122	0.846373	0.790275	0.760809	0.826123	0.875289	0.886872	0.78678	0.772577	0.790918	0.836702	0.83076	0.776788	0.776345	0.778223	0.85562	0.808366	0.767249	0.884365	0.806091	0.766359	0.843486	0.825529	0.766734	0.869933	0.875232	0.888542	0.845788	0.834792	0.812051	0.804581	0.855514	0.797192	0.800555	0.877312	0.853286	0.775494	0.827926	0.788171	0.861999	0.865492	0.800139	0.79063	0.877149	0.894213	0.885351	0.905993	0.885885
DABCAA01	0.778056	0.787903	0.783421	0.859938	0.868347	0.795193	0.797645	0.815447	0.87957	0.872288	0.914764	0.778688	0.782557	0.75037	0.727114	0.736761	0.77818	0.769187	0.738206	0.810102	0.757479	0.73605	0.756646	0.773618	0.735449	0.797384	0.803644	0.81113	0.767059	0.76549	0.779168	0.783001	0.796687	0.763512	0.742561	0.811975	0.786949	0.905439	0.761529	0.950739	0.789316	0.784741	0.765654	0.728174	0.806608	0.825256	0.812135	0.816149	0.794002
DABCAG01	0.878459	0.856223	0.868553	0.805939	0.772717	0.84419	0.873062	0.899171	0.802757	0.789133	0.79756	0.862854	0.866907	0.793112	0.779762	0.781877	0.887714	0.814268	0.775073	0.901881	0.800304	0.77708	0.854067	0.851689	0.777449	0.906461	0.928669	0.878934	0.870358	0.866238	0.816319	0.806608	0.856064	0.799261	0.824522	0.881664	0.918775	0.784235	0.854279	0.79644	0.862966	0.889138	0.808705	0.822868	0.88093	0.887081	0.872355	0.901669	0.884141
DABCAH01	0.780788	0.780568	0.780183	0.883123	0.86948	0.812752	0.796579	0.811025	0.886691	0.879213	0.892673	0.768072	0.772893	0.765353	0.736168	0.747827	0.770464	0.77612	0.746076	0.803432	0.758338	0.742022	0.746415	0.762294	0.741681	0.789761	0.809738	0.807323	0.768987	0.76286	0.784556	0.786987	0.79212	0.771274	0.745503	0.802151	0.791023	0.882134	0.753322	0.889361	0.781564	0.779578	0.769287	0.727403	0.802487	0.818864	0.810534	0.808644	0.785593
DABCAS01	0.883623	0.848566	0.865117	0.811796	0.771324	0.844332	0.870454	0.886652	0.799327	0.783893	0.791736	0.854964	0.848969	0.782726	0.782322	0.77903	0.885194	0.815645	0.78306	0.902724	0.804269	0.777675	0.840632	0.854909	0.786172	0.900995	0.918813	0.867684	0.862147	0.869284	0.814527	0.805682	0.852925	0.806348	0.825827	0.861589	0.917721	0.784981	0.859678	0.790623	0.858231	0.884281	0.813878	0.810163	0.865272	0.877876	0.866765	0.883942	0.875042
DABCAU01	0.931573	0.835439	0.841763	0.799711	0.751439	0.818323	0.85362	0.880658	0.774153	0.766524	0.772887	0.85042	0.877143	0.766967	0.765315	0.768258	0.857629	0.800815	0.754566	0.89224	0.791395	0.758618	0.814266	0.889981	0.754311	0.88248	0.888393	0.855397	0.837123	0.926195	0.804055	0.796403	0.833709	0.780741	0.808805	0.856237	0.866331	0.775351	0.920001	0.780412	0.845307	0.857771	0.791361	0.788706	0.857876	0.866614	0.852359	0.875569	0.858692
DABCAX01	0.86424	0.868021	0.883073	0.799735	0.773045	0.841185	0.886415	0.910978	0.791363	0.785159	0.794885	0.874432	0.860325	0.789134	0.784618	0.784658	0.882036	0.822805	0.784467	0.925815	0.808178	0.781175	0.845302	0.849826	0.780486	0.916491	0.902556	0.881648	0.865909	0.861312	0.820839	0.811386	0.87071	0.801815	0.826608	0.897842	0.882174	0.787305	0.852236	0.790488	0.877968	0.89672	0.813715	0.817009	0.889377	0.905207	0.876396	0.918165	0.899184
DABCBG01	0.884382	0.844379	0.84912	0.780566	0.758625	0.838125	0.857109	0.881417	0.785094	0.765955	0.787958	0.853364	0.882686	0.771721	0.775084	0.772264	0.871641	0.808886	0.766678	0.898631	0.798256	0.755154	0.823657	0.873134	0.769219	0.905528	0.879539	0.858534	0.861161	0.890143	0.803701	0.796613	0.834467	0.792313	0.830815	0.8554	0.870852	0.765427	0.895359	0.776616	0.853124	0.874596	0.804241	0.798515	0.860811	0.876573	0.852572	0.878231	0.868321
DABCBH01	0.86464	0.879232	0.859608	0.789584	0.765317	0.827521	0.873852	0.89705	0.811964	0.806473	0.776385	0.915123	0.86027	0.774774	0.798316	0.801379	0.86965	0.804027	0.766483	0.899489	0.791737	0.772384	0.830515	0.843393	0.794658	0.90431	0.905254	0.864035	0.86211	0.860065	0.806921	0.799764	0.850358	0.786765	0.834796	0.871529	0.901416	0.769195	0.846906	0.783701	0.860918	0.898618	0.799859	0.82092	0.874079	0.88049	0.863095	0.897097	0.873435
DABCBJ01	0.876113	0.872041	0.880907	0.80503	0.775593	0.844166	0.894327	0.915344	0.795725	0.790127	0.798559	0.879094	0.873542	0.783798	0.783097	0.779177	0.886977	0.820424	0.781089	0.940069	0.813006	0.780711	0.843184	0.853016	0.775271	0.908381	0.909278	0.886221	0.865095	0.873087	0.818714	0.80927	0.865906	0.804861	0.831774	0.897005	0.888738	0.79231	0.865273	0.797986	0.881262	0.897498	0.814588	0.814624	0.891553	0.904648	0.887632	0.917318	0.899145
DABCBK01	0.880472	0.865318	0.881491	0.806564	0.777854	0.850796	0.893791	0.911568	0.797837	0.792999	0.790671	0.90396	0.871245	0.792906	0.794915	0.788953	0.89192	0.826959	0.789027	0.923409	0.813619	0.784132	0.846863	0.858871	0.787682	0.927967	0.927584	0.880036	0.889849	0.876917	0.824157	0.814673	0.864872	0.810244	0.833373	0.891708	0.924453	0.783131	0.867765	0.800039	0.882578	0.913814	0.822186	0.831823	0.892106	0.900529	0.881531	0.914914	0.899557
DABCBQ01	0.859619	0.8371	0.865167	0.786848	0.755145	0.835285	0.858256	0.874584	0.783777	0.770023	0.779375	0.847068	0.844816	0.778764	0.78297	0.777002	0.886122	0.808183	0.768232	0.891874	0.795014	0.763942	0.835261	0.83527	0.773674	0.89333	0.918211	0.851799	0.863093	0.84886	0.801969	0.794557	0.83618	0.790964	0.80742	0.859828	0.902818	0.764087	0.838342	0.782331	0.854226	0.885519	0.801897	0.811918	0.859034	0.868588	0.854884	0.879746	0.87101
DABCBY01	0.86575	0.863734	0.873105	0.800383	0.766445	0.845312	0.885607	0.904081	0.790857	0.784994	0.786257	0.882345	0.865026	0.784904	0.793079	0.788842	0.903058	0.828407	0.785253	0.921046	0.814719	0.780647	0.841361	0.85355	0.782848	0.910673	0.91187	0.872204	0.875585	0.865919	0.827209	0.821098	0.85739	0.804807	0.820902	0.881642	0.913892	0.777378	0.855017	0.794998	0.878296	0.911097	0.816396	0.82599	0.881759	0.891759	0.87154	0.903302	0.892636
DABCCD01	0.865424	0.877375	0.857483	0.789855	0.765854	0.826458	0.872503	0.895695	0.81276	0.807009	0.7772	0.91745	0.8587	0.775579	0.798831	0.801379	0.869131	0.805363	0.766483	0.900848	0.792	0.772645	0.83209	0.846809	0.793875	0.907233	0.907391	0.865635	0.862894	0.863696	0.807739	0.800037	0.853514	0.788101	0.836843	0.873656	0.901677	0.771082	0.850522	0.784514	0.862	0.900214	0.799859	0.823886	0.874888	0.882934	0.866804	0.899269	0.875287
DABCCE01	0.872581	0.878596	0.864873	0.790211	0.77454	0.832126	0.868748	0.890235	0.808953	0.801103	0.774107	0.899545	0.873198	0.777282	0.797346	0.796818	0.868434	0.808784	0.773015	0.903213	0.795593	0.759869	0.825317	0.856987	0.798181	0.904904	0.893639	0.86189	0.861994	0.869216	0.807515	0.79713	0.844819	0.796918	0.85558	0.86855	0.870699	0.76773	0.868399	0.787592	0.860176	0.878307	0.800378	0.798302	0.874075	0.889698	0.8641	0.888387	0.87808
DABCCL01	0.853418	0.873148	0.859496	0.785769	0.765108	0.816908	0.863103	0.888783	0.802277	0.79818	0.778369	0.889348	0.84468	0.770495	0.788443	0.78969	0.858636	0.79416	0.75848	0.899825	0.782998	0.758883	0.825588	0.830543	0.780185	0.881684	0.884419	0.862875	0.84288	0.848622	0.803268	0.794557	0.851259	0.780497	0.825601	0.89083	0.862683	0.77675	0.848889	0.783432	0.852701	0.867064	0.789235	0.793812	0.869204	0.88207	0.867124	0.893946	0.87132
DABCCP01	0.817327	0.796503	0.798302	0.768658	0.754002	0.812309	0.816707	0.839246	0.768214	0.75444	0.756602	0.812404	0.803597	0.766845	0.764614	0.769899	0.814818	0.795598	0.759617	0.836967	0.787291	0.761058	0.786945	0.789529	0.759858	0.83709	0.839588	0.813595	0.801577	0.806122	0.797685	0.791666	0.796923	0.780858	0.771471	0.819818	0.848393	0.745002	0.792474	0.760398	0.807511	0.818959	0.786155	0.762878	0.819388	0.823249	0.806092	0.837067	0.817983
DABCCQ01	0.785735	0.786071	0.795138	0.879986	0.870286	0.81382	0.803507	0.828965	0.876974	0.865618	0.891619	0.781115	0.776841	0.764166	0.761344	0.771074	0.795229	0.808622	0.771765	0.830339	0.787858	0.769549	0.768812	0.768443	0.767276	0.814378	0.818763	0.817444	0.790991	0.780672	0.815408	0.809874	0.783916	0.808455	0.750429	0.815839	0.798368	0.893253	0.76528	0.901972	0.793275	0.804282	0.798579	0.7534	0.806999	0.823257	0.809682	0.830235	0.808736
DABCDA01	0.864756	0.880942	0.862911	0.795379	0.765691	0.825773	0.875318	0.897982	0.813401	0.805779	0.77622	0.916022	0.860909	0.776222	0.798169	0.80175	0.871585	0.804136	0.765542	0.897979	0.790794	0.771445	0.832991	0.840091	0.793984	0.90071	0.904307	0.862018	0.861181	0.860441	0.80703	0.798782	0.852577	0.786872	0.836957	0.874039	0.904149	0.772266	0.845988	0.787872	0.861033	0.898472	0.797827	0.82211	0.875275	0.881694	0.864801	0.896402	0.874346
DABCDJ01	0.876078	0.876802	0.881382	0.813572	0.788373	0.842694	0.898895	0.927643	0.798745	0.791248	0.797203	0.893754	0.87509	0.790886	0.781379	0.785061	0.884346	0.814287	0.777973	0.928496	0.805932	0.780251	0.853189	0.853995	0.775599	0.912668	0.907897	0.89291	0.867424	0.870962	0.81821	0.810682	0.88129	0.800052	0.827306	0.904508	0.884493	0.792609	0.863676	0.812555	0.878144	0.894494	0.810603	0.817419	0.899117	0.910625	0.890001	0.91974	0.898317
DABCDK01	0.845761	0.874578	0.845133	0.781312	0.742611	0.82044	0.852521	0.893734	0.802122	0.786871	0.771471	0.877165	0.852314	0.768471	0.789569	0.7929	0.870328	0.805923	0.764551	0.885672	0.790396	0.766498	0.828561	0.825445	0.792446	0.88417	0.8803	0.84951	0.855429	0.842052	0.800943	0.79142	0.835732	0.785901	0.835604	0.859317	0.874189	0.754679	0.833642	0.768233	0.838873	0.880891	0.792788	0.804073	0.862907	0.868457	0.865663	0.877116	0.856488
DABCDP01	0.849805	0.849652	0.862941	0.82203	0.781497	0.838506	0.871282	0.895439	0.798734	0.793759	0.800737	0.875787	0.851165	0.785955	0.775268	0.780578	0.881294	0.812145	0.803371	0.915377	0.800467	0.795217	0.83078	0.835333	0.80307	0.886931	0.885726	0.885105	0.860049	0.847865	0.828639	0.819632	0.868011	0.827314	0.807115	0.889265	0.869833	0.790099	0.837215	0.802971	0.857676	0.869867	0.827855	0.794744	0.870999	0.897597	0.870377	0.898493	0.893725
DABCDS01	0.861038	0.873207	0.868462	0.786955	0.759799	0.831687	0.873712	0.892002	0.808481	0.801929	0.771348	0.911664	0.855634	0.772177	0.80078	0.796888	0.874068	0.806159	0.771733	0.898225	0.793812	0.767437	0.829874	0.837742	0.798773	0.906438	0.908474	0.858031	0.867382	0.854925	0.804252	0.794392	0.846788	0.790805	0.84072	0.868698	0.902939	0.763116	0.846444	0.778924	0.862166	0.896254	0.801739	0.813642	0.868559	0.87331	0.857906	0.890151	0.877461
DABCDV01	0.877824	0.858107	0.869943	0.802899	0.773432	0.849795	0.886996	0.897855	0.803633	0.786929	0.791707	0.868251	0.865955	0.788733	0.787448	0.784323	0.900051	0.821932	0.784122	0.913507	0.808932	0.781624	0.854378	0.850654	0.788081	0.914459	0.931079	0.872777	0.872341	0.867177	0.818796	0.809324	0.859308	0.80741	0.828213	0.879592	0.934719	0.779235	0.851785	0.794186	0.87277	0.900581	0.817435	0.823755	0.87712	0.88543	0.870007	0.901454	0.8907
DABCDW01	0.880554	0.865971	0.872701	0.809232	0.779151	0.84203	0.888975	0.912494	0.798819	0.791289	0.791435	0.906105	0.873727	0.789561	0.786443	0.790173	0.886715	0.820609	0.781491	0.919644	0.806569	0.786422	0.846449	0.857646	0.780962	0.91967	0.921419	0.880956	0.879313	0.877782	0.823239	0.815146	0.868445	0.80201	0.826461	0.893422	0.920785	0.787443	0.864437	0.803264	0.876665	0.917938	0.814479	0.84047	0.891671	0.899541	0.881092	0.915289	0.892389
DABCEC01	0.865266	0.838614	0.854228	0.786528	0.759382	0.834948	0.863562	0.878829	0.785836	0.771043	0.785832	0.848529	0.854651	0.776037	0.772901	0.770438	0.878517	0.806255	0.771309	0.906148	0.795737	0.765972	0.828639	0.837028	0.775177	0.892179	0.906928	0.8597	0.858053	0.855757	0.803003	0.795322	0.844758	0.810635	0.817807	0.861339	0.896727	0.780441	0.840577	0.780121	0.855233	0.887023	0.801304	0.80675	0.861108	0.869596	0.859031	0.883455	0.868814
DABCEF01	0.848165	0.881516	0.868103	0.784921	0.751727	0.825691	0.872883	0.902416	0.806014	0.792608	0.78289	0.88169	0.846674	0.769645	0.792119	0.787425	0.867627	0.801339	0.76263	0.91081	0.786945	0.756023	0.829625	0.833287	0.794224	0.889814	0.874811	0.86145	0.847467	0.848056	0.795938	0.788558	0.846211	0.784727	0.830622	0.902682	0.867571	0.764654	0.843208	0.774775	0.86167	0.870414	0.796939	0.79246	0.874439	0.877371	0.86521	0.891704	0.875727
DABCEG01	0.861621	0.871073	0.872686	0.823378	0.779041	0.838564	0.888731	0.912904	0.7936	0.786473	0.794087	0.896884	0.862739	0.782345	0.774943	0.779688	0.88708	0.809329	0.78609	0.91729	0.800431	0.785431	0.838092	0.839415	0.782366	0.894122	0.894713	0.8844	0.856447	0.851624	0.81194	0.805019	0.879455	0.808369	0.821024	0.893234	0.877064	0.784872	0.846507	0.794054	0.872215	0.88169	0.816703	0.806513	0.891932	0.904195	0.889758	0.911055	0.904916
DABCEM01	0.865176	0.900406	0.863838	0.804695	0.764349	0.837509	0.876149	0.905631	0.817462	0.808523	0.78636	0.892676	0.864438	0.793506	0.812836	0.815378	0.87484	0.821244	0.784251	0.906978	0.803988	0.78599	0.837168	0.85021	0.807772	0.90186	0.902169	0.867189	0.863402	0.862774	0.82778	0.81749	0.854594	0.804564	0.833996	0.884523	0.884453	0.778576	0.853165	0.790773	0.867389	0.904422	0.814852	0.83099	0.894147	0.893508	0.873848	0.904839	0.878167
DABCEO01	0.854869	0.85405	0.854567	0.787203	0.752024	0.842957	0.873554	0.888808	0.783291	0.767833	0.782516	0.84821	0.857305	0.773981	0.781491	0.776554	0.884327	0.819471	0.77977	0.918094	0.801738	0.775677	0.839171	0.8405	0.782992	0.920488	0.896324	0.856505	0.869347	0.854185	0.813891	0.802964	0.840069	0.801859	0.81474	0.871567	0.891343	0.763774	0.844846	0.774558	0.868843	0.908965	0.811389	0.826993	0.873814	0.874882	0.854959	0.887972	0.873108
DABCEQ01	0.862635	0.880357	0.885204	0.800923	0.772609	0.843897	0.902784	0.923838	0.791435	0.784168	0.797734	0.874911	0.87857	0.782441	0.780496	0.777858	0.874902	0.822316	0.777647	0.930455	0.813006	0.767761	0.840794	0.851156	0.77316	0.901395	0.899285	0.886221	0.867209	0.85604	0.81017	0.810097	0.874682	0.800266	0.826598	0.902921	0.885569	0.790402	0.850385	0.79963	0.891109	0.894807	0.807825	0.807263	0.906814	0.917556	0.897008	0.919513	0.898878
DABCEZ01	0.767668	0.78611	0.781262	0.854284	0.845938	0.783475	0.796786	0.810237	0.850338	0.842997	0.90218	0.764023	0.769737	0.748619	0.737936	0.746265	0.776676	0.781216	0.751536	0.819811	0.762838	0.743068	0.757335	0.770703	0.749024	0.792923	0.797762	0.804563	0.768253	0.762728	0.793797	0.797116	0.782274	0.774616	0.733309	0.821066	0.776712	0.892127	0.750689	0.905083	0.793658	0.786181	0.775945	0.737839	0.80224	0.822982	0.811291	0.817442	0.78931
DABCFA01	0.870742	0.850838	0.867339	0.798585	0.768285	0.847161	0.875199	0.893557	0.80123	0.783496	0.790549	0.864042	0.858232	0.783147	0.783582	0.779334	0.891362	0.815667	0.78048	0.9047	0.803994	0.777992	0.846547	0.844978	0.783575	0.906829	0.930798	0.866985	0.870303	0.854434	0.814092	0.805825	0.853014	0.802383	0.825629	0.872631	0.934581	0.775686	0.846717	0.79106	0.868193	0.895253	0.812302	0.81781	0.870296	0.879935	0.862592	0.893866	0.884633
DABCFB01	0.87651	0.893337	0.900402	0.809786	0.777386	0.855427	0.912403	0.925625	0.799195	0.792628	0.810162	0.889166	0.887795	0.792795	0.794065	0.789019	0.893137	0.830892	0.79415	0.938105	0.818606	0.783357	0.856064	0.868141	0.787206	0.920555	0.917363	0.899531	0.878461	0.870903	0.826063	0.825155	0.884922	0.812717	0.843236	0.915312	0.899406	0.80303	0.866504	0.811522	0.903088	0.907388	0.823084	0.819784	0.912624	0.926743	0.90285	0.927337	0.913395
DABCHC01	0.855881	0.877753	0.875155	0.788223	0.757686	0.826477	0.868829	0.896971	0.804453	0.799035	0.778665	0.890288	0.849732	0.76893	0.799247	0.794167	0.872939	0.797929	0.762422	0.903997	0.788536	0.758414	0.830117	0.832994	0.789572	0.897107	0.889852	0.863522	0.864004	0.851842	0.793851	0.788914	0.852163	0.785845	0.846034	0.873565	0.86619	0.767158	0.842366	0.78051	0.86138	0.876952	0.79884	0.796801	0.876266	0.886766	0.888535	0.892996	0.881425
DABCJL01	0.75153	0.778887	0.745807	0.735458	0.719806	0.763386	0.760721	0.77891	0.749708	0.739582	0.733029	0.762321	0.747868	0.726745	0.799786	0.807446	0.754296	0.814308	0.814427	0.777583	0.795762	0.786609	0.733731	0.737303	0.903839	0.765221	0.774223	0.765302	0.751324	0.751584	0.859385	0.84724	0.736573	0.831045	0.743259	0.763993	0.762613	0.718168	0.737693	0.726163	0.761057	0.756814	0.820253	0.703479	0.759449	0.77762	0.758375	0.781214	0.766596
DABDGQ01	0.764876	0.766	0.760327	0.773088	0.74439	0.782153	0.77379	0.786798	0.744378	0.737352	0.756543	0.763447	0.76823	0.734234	0.776056	0.782173	0.800209	0.834631	0.797228	0.784883	0.81868	0.786598	0.759942	0.756994	0.800523	0.778428	0.78085	0.773686	0.764666	0.76159	0.825542	0.827121	0.771004	0.820025	0.733772	0.780107	0.764353	0.748433	0.74908	0.75444	0.779536	0.765628	0.826197	0.710041	0.777902	0.791178	0.777862	0.792382	0.792031
DABDMP01	0.779153	0.783105	0.772893	0.777164	0.742176	0.796125	0.793042	0.811331	0.743299	0.741852	0.749924	0.776569	0.772806	0.755979	0.7964	0.808539	0.794446	0.891785	0.805837	0.799365	0.889143	0.814069	0.759747	0.755204	0.8107	0.797193	0.792725	0.792759	0.776583	0.772911	0.864825	0.861222	0.782989	0.837935	0.747479	0.78687	0.77495	0.735643	0.764224	0.742676	0.790695	0.78865	0.843062	0.731526	0.794444	0.801585	0.784339	0.807967	0.810243
DABDUQ01	0.92811	0.814236	0.819135	0.774229	0.754901	0.795457	0.82769	0.852288	0.755108	0.748787	0.754094	0.826901	0.878256	0.748717	0.743442	0.747172	0.833218	0.78072	0.735342	0.861501	0.772133	0.737003	0.791672	0.904458	0.736585	0.856609	0.856446	0.836114	0.829467	0.946814	0.781934	0.77446	0.815537	0.759286	0.803806	0.838456	0.836686	0.767949	0.924243	0.75879	0.818261	0.833243	0.768371	0.766342	0.833938	0.842523	0.835904	0.850743	0.834369
DABDUZ01	0.758708	0.763184	0.75981	0.864202	0.850746	0.792111	0.777008	0.804861	0.873333	0.853297	0.857821	0.754414	0.763962	0.748279	0.735926	0.746826	0.769238	0.781657	0.743515	0.795396	0.758121	0.735743	0.743067	0.744861	0.748198	0.788038	0.789612	0.788595	0.768101	0.751882	0.786148	0.77937	0.766647	0.769476	0.737556	0.792184	0.777408	0.848109	0.74005	0.860422	0.76126	0.771968	0.765325	0.723548	0.779849	0.79655	0.794003	0.795573	0.777111
DABDVE01	0.873937	0.843001	0.842468	0.781157	0.759696	0.826389	0.854857	0.879243	0.767077	0.762534	0.770441	0.841409	0.882372	0.77205	0.7795	0.775347	0.858147	0.813138	0.770767	0.89219	0.798301	0.759452	0.808926	0.8649	0.767349	0.898871	0.869501	0.84975	0.852163	0.883468	0.806539	0.800774	0.833631	0.795422	0.816647	0.852467	0.854631	0.760335	0.881562	0.780693	0.850294	0.869099	0.809535	0.793576	0.85778	0.871923	0.847023	0.873598	0.863388
DABDVS01	0.903761	0.846084	0.845269	0.800297	0.772351	0.816998	0.861418	0.885476	0.773668	0.767943	0.775014	0.844472	0.875198	0.771336	0.766735	0.775555	0.855333	0.800794	0.760092	0.89034	0.793365	0.760792	0.823123	0.90582	0.763537	0.880858	0.873321	0.859285	0.855484	0.914568	0.802681	0.794656	0.837764	0.785047	0.832431	0.862841	0.855096	0.783571	0.888416	0.773679	0.844825	0.859574	0.793634	0.794102	0.858416	0.861953	0.852026	0.875669	0.857124
DABDWA01	0.867782	0.8965	0.870716	0.804752	0.779088	0.84414	0.916137	0.918543	0.793895	0.786498	0.809277	0.864281	0.872407	0.791343	0.791152	0.796581	0.87725	0.823034	0.782005	0.918762	0.811527	0.785713	0.866247	0.860274	0.782345	0.896289	0.893406	0.896367	0.854084	0.863097	0.829255	0.829459	0.885376	0.806857	0.82458	0.904685	0.873144	0.796613	0.852871	0.803983	0.901098	0.881269	0.815669	0.811326	0.917765	0.931967	0.90696	0.932575	0.90698
DABDWM01	0.876194	0.873619	0.880978	0.810588	0.77941	0.842497	0.885942	0.924466	0.799818	0.795874	0.7992	0.886387	0.876779	0.79548	0.781146	0.787287	0.879921	0.816553	0.777606	0.94092	0.804303	0.777264	0.846102	0.859332	0.774452	0.907272	0.899817	0.888483	0.863902	0.872756	0.818518	0.813389	0.867561	0.801544	0.825512	0.901971	0.876421	0.785796	0.863042	0.802024	0.873964	0.891243	0.81252	0.822079	0.900064	0.908805	0.886784	0.918077	0.891993
DABDXR01	0.798391	0.7941	0.79924	0.907049	0.8739	0.835749	0.810014	0.833639	0.901609	0.890998	0.876573	0.792218	0.78824	0.767005	0.754299	0.762362	0.797384	0.79462	0.764142	0.828536	0.78093	0.758948	0.77188	0.776447	0.756152	0.817496	0.830532	0.826136	0.788373	0.780239	0.801844	0.795504	0.796459	0.786385	0.757844	0.817296	0.813081	0.872052	0.774346	0.891927	0.798503	0.802242	0.786329	0.747971	0.815702	0.833949	0.811695	0.834356	0.811844
DABDXU01	0.769076	0.775817	0.770796	0.864421	0.877683	0.790986	0.787328	0.803098	0.866113	0.857931	0.905429	0.783304	0.769256	0.744095	0.727357	0.737565	0.766568	0.766157	0.736871	0.800817	0.750155	0.735254	0.745282	0.761926	0.735187	0.781707	0.79694	0.793999	0.759723	0.751261	0.776401	0.780783	0.781674	0.764619	0.733011	0.803891	0.775798	0.893958	0.74656	0.939915	0.776231	0.774827	0.764284	0.725833	0.795162	0.812857	0.802978	0.800439	0.777027
DABDYU01	0.784878	0.781617	0.77392	0.873332	0.855132	0.817359	0.791618	0.811507	0.87848	0.87273	0.851435	0.774491	0.773855	0.752118	0.736714	0.746826	0.779317	0.779472	0.742445	0.803446	0.766176	0.73601	0.749505	0.764997	0.736199	0.791025	0.802711	0.80685	0.773977	0.769372	0.784755	0.778812	0.783576	0.767837	0.741479	0.793814	0.790219	0.840397	0.767234	0.863466	0.778671	0.780939	0.764505	0.722997	0.804909	0.810703	0.798063	0.809161	0.786843
DABDYW01	0.916774	0.813631	0.818793	0.771674	0.753141	0.791721	0.829949	0.853266	0.75339	0.747545	0.753345	0.824617	0.867596	0.745904	0.739311	0.743215	0.826381	0.77667	0.735422	0.857471	0.770214	0.738613	0.79106	0.897361	0.737687	0.850635	0.85147	0.832935	0.825361	0.944939	0.781748	0.771875	0.813676	0.759105	0.801033	0.834776	0.8298	0.767764	0.921096	0.755158	0.8163	0.828518	0.768461	0.764057	0.833847	0.838468	0.8325	0.847495	0.829683
DABDYZ01	0.895638	0.827612	0.833903	0.786945	0.766295	0.804536	0.83981	0.872843	0.764535	0.759026	0.759964	0.833094	0.870678	0.756811	0.7533	0.761562	0.827646	0.796057	0.748972	0.862608	0.785878	0.750935	0.796693	0.884233	0.751554	0.856027	0.858902	0.83639	0.831633	0.899482	0.789608	0.779564	0.820702	0.774233	0.818109	0.841203	0.839259	0.780594	0.8768	0.765062	0.821624	0.833519	0.781096	0.774691	0.841387	0.841143	0.831615	0.849262	0.836365
DABDZS01	0.860611	0.87883	0.868024	0.816324	0.793221	0.863754	0.900407	0.911068	0.805539	0.804833	0.786321	0.88018	0.861455	0.791923	0.795915	0.795757	0.87461	0.831498	0.791852	0.901364	0.820238	0.781626	0.842859	0.840448	0.789971	0.901337	0.889657	0.875996	0.865744	0.853262	0.823461	0.816175	0.868922	0.81475	0.830813	0.890958	0.890075	0.774431	0.842885	0.789941	0.87652	0.880889	0.823451	0.803191	0.888019	0.889774	0.875382	0.910549	0.891301
DABEAC01	0.840756	0.837297	0.824849	0.773909	0.74021	0.830456	0.856575	0.865593	0.771086	0.760431	0.771008	0.827376	0.832205	0.76273	0.760881	0.758	0.857518	0.794838	0.755178	0.87283	0.784505	0.757163	0.824193	0.815816	0.761432	0.879436	0.886128	0.84561	0.83849	0.827816	0.789753	0.7818	0.827716	0.780568	0.796881	0.853114	0.883398	0.755524	0.821508	0.766154	0.845541	0.884872	0.792547	0.808137	0.856546	0.857422	0.84318	0.871819	0.862201
DABEAI01	0.869154	0.867075	0.861334	0.809973	0.776924	0.848568	0.881804	0.905211	0.802441	0.796368	0.796671	0.871137	0.863558	0.796257	0.786017	0.790117	0.879822	0.821923	0.783436	0.91601	0.809021	0.783348	0.838583	0.855282	0.782404	0.924628	0.904146	0.888451	0.88318	0.866818	0.825449	0.816421	0.86106	0.803662	0.815002	0.882795	0.888679	0.785509	0.862705	0.806712	0.864303	0.911397	0.817359	0.83581	0.885106	0.895964	0.877766	0.903827	0.879439
DABEAK01	0.785914	0.784201	0.784909	0.892133	0.879787	0.826378	0.804159	0.826062	0.882587	0.875407	0.868401	0.781219	0.777112	0.765379	0.758084	0.767289	0.783368	0.802172	0.758463	0.811048	0.782883	0.757359	0.758533	0.768558	0.753751	0.805088	0.812499	0.820065	0.779975	0.778115	0.79792	0.790444	0.792937	0.782812	0.745896	0.804877	0.793268	0.872359	0.767661	0.877291	0.788134	0.79259	0.784702	0.742696	0.809852	0.820704	0.81366	0.821684	0.799213
DABEAP01	0.83845	0.83013	0.839547	0.826665	0.796354	0.92238	0.853078	0.877053	0.816213	0.80879	0.79529	0.83327	0.828873	0.830581	0.793195	0.788736	0.843889	0.834922	0.796262	0.875555	0.825484	0.797201	0.808013	0.810121	0.788258	0.872055	0.861571	0.865053	0.846773	0.829159	0.83026	0.821584	0.836713	0.814624	0.797385	0.851622	0.851456	0.785524	0.82177	0.80937	0.841445	0.856158	0.831775	0.77724	0.853631	0.869771	0.851299	0.870401	0.859985
DABEBQ01	0.869368	0.851243	0.868036	0.801043	0.77069	0.845423	0.878865	0.892362	0.797029	0.782428	0.790267	0.861397	0.859723	0.786384	0.779282	0.775459	0.890567	0.816538	0.778689	0.906516	0.803283	0.774891	0.845908	0.845654	0.779705	0.906789	0.925154	0.875172	0.873916	0.861655	0.811652	0.802822	0.85291	0.802695	0.82554	0.874937	0.923609	0.780541	0.847679	0.789426	0.867506	0.894924	0.811822	0.815695	0.871246	0.880074	0.865679	0.897844	0.887489
DABECE01	0.781563	0.78829	0.789555	0.885638	0.862135	0.821488	0.801547	0.817847	0.880465	0.87429	0.87255	0.773709	0.781187	0.762637	0.747851	0.756873	0.782598	0.789568	0.763276	0.815226	0.774344	0.749328	0.758679	0.775611	0.757453	0.801214	0.812797	0.816781	0.785704	0.773261	0.799471	0.801936	0.796251	0.782135	0.748792	0.812391	0.788408	0.868085	0.765503	0.886299	0.795042	0.795043	0.779834	0.741505	0.811781	0.828048	0.820097	0.816833	0.798395
DABECF01	0.781513	0.773892	0.772951	0.879481	0.859506	0.812408	0.791176	0.809522	0.8859	0.88032	0.854554	0.769057	0.767669	0.748321	0.728627	0.741785	0.776536	0.768825	0.734064	0.804993	0.760114	0.733263	0.751696	0.760009	0.732129	0.791854	0.807727	0.80559	0.762686	0.768918	0.778504	0.772215	0.781461	0.76728	0.735115	0.796855	0.790954	0.854882	0.762014	0.874549	0.777239	0.777268	0.762527	0.726642	0.797099	0.80924	0.797352	0.809093	0.78495
DABECU01	0.79142	0.781551	0.781199	0.763656	0.753322	0.802139	0.798488	0.80948	0.750644	0.74217	0.752669	0.766831	0.788746	0.757714	0.815675	0.81647	0.788667	0.913138	0.811644	0.81334	0.895646	0.791948	0.757093	0.76499	0.81469	0.808578	0.803842	0.791483	0.791478	0.782744	0.861003	0.851318	0.768491	0.839574	0.75636	0.787464	0.790357	0.742151	0.771129	0.748129	0.79558	0.79543	0.840942	0.733385	0.795544	0.797745	0.787083	0.81047	0.802173
DABECW01	0.815921	0.812326	0.823649	0.814488	0.794099	0.883378	0.833048	0.854221	0.810567	0.806033	0.792124	0.807048	0.802806	0.823218	0.798793	0.796213	0.82606	0.850547	0.802973	0.851819	0.840077	0.811383	0.795192	0.793269	0.802397	0.848643	0.842351	0.849692	0.826129	0.812101	0.847497	0.838245	0.818042	0.830736	0.781816	0.837632	0.835648	0.783483	0.801873	0.808756	0.818005	0.836195	0.847129	0.760027	0.841609	0.846857	0.837106	0.854715	0.840706
DABECY01	0.766409	0.767879	0.765083	0.779998	0.745034	0.777477	0.775815	0.790576	0.750297	0.744176	0.761841	0.762751	0.768461	0.736651	0.781599	0.788179	0.780692	0.847293	0.80498	0.792189	0.832266	0.795292	0.742448	0.756756	0.801727	0.780171	0.782554	0.775592	0.765397	0.765027	0.845212	0.844601	0.775193	0.828439	0.740654	0.784286	0.761649	0.758079	0.75529	0.76496	0.779131	0.768273	0.8279	0.713465	0.780538	0.80187	0.782056	0.791258	0.794806
DABEDG01	0.770921	0.775354	0.777145	0.793637	0.750238	0.789871	0.790228	0.803717	0.760929	0.749104	0.779298	0.770156	0.770849	0.75193	0.77808	0.782963	0.789774	0.832007	0.80647	0.801482	0.826103	0.80899	0.755937	0.758273	0.807203	0.787977	0.795822	0.791805	0.772035	0.766636	0.844214	0.840541	0.786705	0.836481	0.749242	0.794551	0.781839	0.763617	0.751872	0.772737	0.78945	0.777381	0.830764	0.721267	0.790298	0.806227	0.791213	0.803585	0.805636
DABEDH01	0.871595	0.843529	0.849342	0.781966	0.758895	0.83115	0.865064	0.876006	0.7713	0.759067	0.760973	0.850161	0.866479	0.769111	0.773355	0.770931	0.863575	0.813138	0.772852	0.889485	0.799086	0.763875	0.820167	0.860976	0.776962	0.899929	0.882796	0.847891	0.857889	0.8703	0.805725	0.796701	0.82918	0.79622	0.839577	0.86041	0.867374	0.752552	0.86099	0.766939	0.850025	0.876251	0.816726	0.799482	0.861	0.865434	0.847551	0.879542	0.863915
DABEDP01	0.801623	0.794613	0.792013	0.8997	0.879462	0.832676	0.808006	0.82937	0.916225	0.905759	0.885881	0.789226	0.788204	0.770029	0.748102	0.757432	0.790326	0.787621	0.754288	0.824537	0.775966	0.752919	0.768012	0.773945	0.752305	0.810546	0.827718	0.826936	0.785071	0.778853	0.796406	0.790345	0.799435	0.784115	0.755942	0.811447	0.808428	0.873991	0.777806	0.897827	0.794516	0.796663	0.78155	0.742862	0.817346	0.83165	0.819383	0.829798	0.807403
DABEEB01	0.851114	0.846425	0.844596	0.785293	0.742652	0.822599	0.860279	0.87759	0.764751	0.75263	0.767447	0.884125	0.851712	0.762341	0.771803	0.767441	0.880943	0.80525	0.781529	0.888315	0.794134	0.769745	0.829332	0.833241	0.785295	0.899547	0.880211	0.852664	0.865152	0.852474	0.796567	0.790034	0.846629	0.798759	0.819804	0.856116	0.891852	0.749907	0.844031	0.761007	0.848568	0.881839	0.811722	0.798366	0.853309	0.862556	0.848305	0.87629	0.885721
DABEEF01	0.826556	0.825226	0.82763	0.824453	0.802989	0.87979	0.835237	0.866244	0.818764	0.812079	0.796603	0.818183	0.818373	0.827294	0.814917	0.822791	0.824534	0.855698	0.820986	0.860396	0.842598	0.820315	0.799984	0.799107	0.820952	0.854134	0.849042	0.853483	0.827158	0.819789	0.873788	0.865801	0.824006	0.848878	0.787585	0.842649	0.832514	0.785984	0.808374	0.81159	0.819054	0.837314	0.846097	0.767734	0.849836	0.871709	0.840803	0.862787	0.84311
DABEES01	0.820409	0.840169	0.833286	0.768799	0.74184	0.808993	0.837196	0.856382	0.786929	0.782054	0.759389	0.849732	0.822523	0.772098	0.790578	0.785797	0.84479	0.802819	0.759351	0.86657	0.783185	0.751436	0.794873	0.80689	0.782479	0.870913	0.868784	0.824064	0.837405	0.825965	0.801707	0.792678	0.812228	0.778706	0.805002	0.835328	0.847171	0.75635	0.811947	0.766172	0.822619	0.874481	0.786948	0.793092	0.834771	0.849549	0.838657	0.854483	0.837383
DABEEZ01	0.868761	0.8557	0.868318	0.798142	0.767941	0.84149	0.883169	0.889614	0.79597	0.778975	0.796588	0.859277	0.863	0.779408	0.787778	0.783645	0.886521	0.818247	0.781066	0.903021	0.80609	0.777516	0.84427	0.851983	0.784491	0.903334	0.925283	0.864674	0.859848	0.857923	0.813716	0.81392	0.856098	0.803484	0.82508	0.884409	0.920523	0.78081	0.853828	0.794379	0.874443	0.891089	0.815112	0.812962	0.876315	0.883797	0.865967	0.890724	0.880462
DABEFD01	0.875472	0.859547	0.868409	0.808619	0.772611	0.855289	0.885717	0.897386	0.804088	0.787439	0.795821	0.866702	0.868392	0.790875	0.788114	0.785033	0.892144	0.819672	0.784578	0.908065	0.807494	0.778905	0.852862	0.849678	0.787994	0.910699	0.933773	0.87529	0.866823	0.862482	0.817918	0.808462	0.858584	0.808151	0.828278	0.876428	0.926455	0.780593	0.850002	0.796358	0.873708	0.895765	0.817349	0.818761	0.880768	0.885535	0.869276	0.899607	0.890201
DABEFI01	0.758206	0.779394	0.755091	0.847381	0.8453	0.788055	0.767721	0.788967	0.908415	0.897429	0.841256	0.780339	0.742582	0.725574	0.740629	0.749969	0.753516	0.759795	0.716498	0.781712	0.744009	0.712568	0.728069	0.734258	0.739663	0.77461	0.777314	0.782639	0.74918	0.747451	0.759554	0.753246	0.764046	0.742399	0.745572	0.776281	0.767015	0.837277	0.747369	0.869252	0.754911	0.755075	0.743683	0.70215	0.774731	0.790104	0.774815	0.785364	0.764692
DABEFK01	0.811638	0.81569	0.823436	0.809344	0.790707	0.882942	0.842485	0.85616	0.805076	0.801175	0.789937	0.812459	0.804472	0.819042	0.782831	0.779665	0.824542	0.824461	0.785287	0.851884	0.810343	0.782787	0.799355	0.793733	0.780511	0.848766	0.842042	0.845795	0.820439	0.802811	0.818096	0.810846	0.826566	0.804813	0.786238	0.833278	0.848128	0.775571	0.790309	0.800644	0.821592	0.838862	0.820515	0.760777	0.838125	0.84366	0.83622	0.852271	0.842457
DABEFL01	0.81752	0.81591	0.822005	0.810089	0.781252	0.91471	0.839955	0.85492	0.802972	0.797563	0.789226	0.823104	0.81753	0.82933	0.778086	0.773178	0.829439	0.812062	0.780083	0.856704	0.800474	0.778646	0.796695	0.797459	0.776641	0.855425	0.851522	0.856556	0.8302	0.810987	0.811444	0.800687	0.817101	0.800624	0.792504	0.84007	0.843485	0.781675	0.805258	0.806904	0.82658	0.839201	0.815134	0.761848	0.841851	0.856729	0.846386	0.858984	0.844573
DABEGC01	0.849774	0.867326	0.85619	0.778539	0.752501	0.821718	0.864447	0.88191	0.800081	0.793398	0.764491	0.897043	0.844601	0.767049	0.792954	0.789683	0.860591	0.798196	0.761822	0.89246	0.786002	0.758844	0.816901	0.830554	0.788439	0.893177	0.893531	0.848073	0.855604	0.847386	0.795802	0.786733	0.834615	0.78254	0.825357	0.858266	0.894907	0.759281	0.832472	0.773195	0.851222	0.890664	0.793756	0.810454	0.861451	0.865321	0.849091	0.882749	0.863677
DABEGE01	0.929317	0.825522	0.827863	0.792894	0.758355	0.798006	0.840157	0.863373	0.758642	0.750627	0.75799	0.849412	0.879298	0.750279	0.747582	0.751768	0.859895	0.787289	0.75802	0.872663	0.778694	0.76044	0.801481	0.899241	0.761532	0.866684	0.864423	0.840535	0.837541	0.937335	0.790844	0.781172	0.832492	0.782952	0.811727	0.842913	0.844565	0.763561	0.92908	0.765396	0.830126	0.842083	0.792123	0.776457	0.839594	0.850072	0.836734	0.858628	0.861361
DABEGM01	0.876249	0.878396	0.875609	0.826027	0.791144	0.8693	0.894061	0.917197	0.812894	0.805003	0.80435	0.877029	0.870292	0.807947	0.806066	0.810542	0.890911	0.842038	0.801879	0.920783	0.827542	0.801786	0.850404	0.858853	0.799741	0.930361	0.911482	0.893928	0.89916	0.873153	0.846528	0.836246	0.861962	0.825199	0.833298	0.894313	0.899846	0.793668	0.863928	0.812864	0.872092	0.908359	0.838807	0.829785	0.898534	0.901881	0.880976	0.914938	0.889568
DABEGN01	0.789462	0.784746	0.78739	0.895861	0.881804	0.829725	0.797969	0.827479	0.893431	0.882999	0.88174	0.776927	0.777113	0.765344	0.751122	0.762666	0.786626	0.789366	0.758993	0.815282	0.771663	0.7568	0.760155	0.767726	0.753734	0.803989	0.81835	0.821748	0.781068	0.773533	0.796476	0.791265	0.797876	0.785301	0.74536	0.80433	0.801989	0.874093	0.76417	0.886933	0.782757	0.79314	0.782179	0.745164	0.805078	0.820703	0.812851	0.817728	0.798119
DABEGZ01	0.775414	0.780042	0.775012	0.865801	0.834373	0.791143	0.789384	0.814947	0.859338	0.850214	0.865779	0.771802	0.768327	0.754626	0.739899	0.750811	0.780089	0.78468	0.741262	0.814921	0.772973	0.741252	0.753209	0.760426	0.741985	0.800168	0.808367	0.804034	0.777612	0.769011	0.782637	0.774681	0.777505	0.770484	0.732083	0.807905	0.79317	0.853233	0.757325	0.879556	0.780768	0.796033	0.767949	0.744412	0.800287	0.808814	0.801804	0.815369	0.785879
DABEHC01	0.795426	0.810109	0.798289	0.891467	0.870675	0.815026	0.81662	0.841005	0.893792	0.882601	0.908279	0.799664	0.78764	0.771561	0.756026	0.767046	0.797501	0.800568	0.764422	0.840126	0.780216	0.763591	0.777988	0.780386	0.761601	0.817816	0.825303	0.831815	0.787784	0.785116	0.807189	0.801076	0.804159	0.791417	0.752121	0.834361	0.800927	0.897613	0.775941	0.911475	0.801588	0.811632	0.793042	0.757427	0.824062	0.845018	0.832582	0.836023	0.814661
[truncated: 1,586 more rows]
[truncated: 206 more columns]
